# Supplementary material for: Evolutionary Patterns of Codon Usage in Major Lineages of Porcine Reproductive and Respiratory Syndrome Virus in China
Source: Viruses. 2021 May 31;13(6):1044. doi: 10.3390/v13061044 (PMC8228872; doi:10.3390/v13061044)
Supplement: Supplementary file 1 [file viruses-13-01044-s001.zip]

Archive with 2 entries (2 files):
- Supplementary materials (Table S1).xlsx
- Supplementary materials (Table S2).xlsx
