# Supplementary material for: Evolutionary Patterns of Codon Usage in Major Lineages of Porcine Reproductive and Respiratory Syndrome Virus in China
Source: Viruses. 2021 May 31;13(6):1044. doi: 10.3390/v13061044 (PMC8228872; doi:10.3390/v13061044)
Supplement: Supplementary file 1 [file viruses-13-01044-s001.zip › Supplementary materials (Table S1).xlsx]

## Sheet: Sheet1
Accession Number	Sequence Name	Location	Lineage	%A	%C	%U	%G	%A3	%C3	%U3	%G3	A3s	C3s	U3s	G3s	%G+C	GC1s	GC2s	GC3s	GC12s	ENC	CAI (Sus scrofa)	RCDI (Sus scrofa)	SiD (Sus scrofa)	CPB score	CAI (Chlorocebus sabaeus)	RCDI (Chlorocebus sabaeus)	SiD (Chlorocebus sabaeus)
KF611905	HENAN-XINX	China	1	0.208955	0.237148	0.298507	0.25539	0.124378	0.313433	0.293532	0.268657	0.1736	0.36	0.3371	0.3409	0.492537	0.457711	0.437811	0.58209	0.447761	61	0.743	1.293	0.0576019	-0.04298	N/A	N/A	N/A
KJ143621	HENAN‐HEB	China	1	0.225539	0.238806	0.288557	0.247098	0.139303	0.323383	0.278607	0.258706	0.1944	0.3736	0.3218	0.3258	0.485904	0.447761	0.427861	0.58209	0.437811	61	0.74	1.266	0.0555896	-0.0222	N/A	N/A	N/A
KP860909	FJZ03	China-Fujian	1	0.21393	0.233831	0.300166	0.252073	0.124378	0.308458	0.313433	0.253731	0.1724	0.3523	0.358	0.3233	0.485904	0.457711	0.437811	0.562189	0.447761	59.3642	0.736	1.32	0.0683653	-0.04413	N/A	N/A	N/A
KP860910	FJY04	China-Fujian	1	0.212272	0.237148	0.291874	0.258706	0.134328	0.318408	0.288557	0.258706	0.1837	0.3678	0.3333	0.3162	0.495854	0.457711	0.452736	0.577114	0.455224	61	0.749	1.284	0.0516488	-0.03941	N/A	N/A	N/A
KP860911	FJW05	China-Fujian	1	0.21393	0.233831	0.300166	0.252073	0.124378	0.308458	0.313433	0.253731	0.1724	0.3523	0.358	0.3233	0.485904	0.457711	0.437811	0.562189	0.447761	59.3642	0.736	1.32	0.0683653	-0.04413	N/A	N/A	N/A
KP861625	CHsx1401	China-Shanxi	1	0.205638	0.247098	0.286899	0.260365	0.119403	0.338308	0.273632	0.268657	0.1667	0.3886	0.3143	0.3383	0.507463	0.462687	0.452736	0.606965	0.457711	61	0.749	1.286	0.051279	-0.01795	N/A	N/A	N/A
KR706343	JL580	China	1	0.210614	0.235489	0.296849	0.257048	0.129353	0.318408	0.288557	0.263682	0.1793	0.3699	0.3353	0.3284	0.492537	0.447761	0.447761	0.58209	0.447761	61	0.738	1.281	0.0545853	-0.06817	N/A	N/A	N/A
KT945017	HNjz15	China-HeNan	1	0.208955	0.232172	0.298507	0.260365	0.119403	0.313433	0.293532	0.273632	0.169	0.3559	0.3333	0.3538	0.492537	0.442786	0.447761	0.587065	0.445274	61	0.762	1.263	0.0506557	-0.08381	N/A	N/A	N/A
KU523366	WUH5	China-Hubei	1	0.215589	0.233831	0.296849	0.253731	0.139303	0.313433	0.298507	0.248756	0.1931	0.3621	0.3448	0.3008	0.487562	0.462687	0.437811	0.562189	0.450249	58.6483	0.74	1.327	0.0629522	-0.03404	N/A	N/A	N/A
KU523367	WUH6	China	1	0.21393	0.242123	0.286899	0.257048	0.139303	0.323383	0.278607	0.258706	0.1905	0.3736	0.3218	0.3185	0.499171	0.457711	0.457711	0.58209	0.457711	61	0.736	1.243	0.0470225	-0.04776	N/A	N/A	N/A
KU950371	HENXC-4	China-HeNan	1	0.214521	0.234323	0.293729	0.257426	0.123762	0.316832	0.292079	0.267327	0.1748	0.3616	0.3333	0.3435	0.491749	0.450495	0.440594	0.584158	0.445545	61	0.737	1.292	0.061336	-0.06694	N/A	N/A	N/A
KU950374	HENZMD-9	China-HeNan	1	0.21393	0.233831	0.296849	0.25539	0.139303	0.313433	0.288557	0.258706	0.1931	0.36	0.3314	0.3233	0.489221	0.447761	0.447761	0.572139	0.447761	61	0.752	1.264	0.0532272	-0.04103	N/A	N/A	N/A
KX169191	FJ1402	China-Fujian	1	0.217247	0.238806	0.296849	0.247098	0.124378	0.318408	0.298507	0.258706	0.1712	0.3678	0.3448	0.3209	0.485904	0.442786	0.437811	0.577114	0.440299	61	0.749	1.299	0.0586902	-0.03602	N/A	N/A	N/A
KX758249	FJWQ16	China-Fujian	1	0.220564	0.232172	0.296849	0.250415	0.139303	0.303483	0.303483	0.253731	0.1958	0.3506	0.3506	0.3182	0.482587	0.447761	0.442786	0.557214	0.445274	61	0.736	1.257	0.0587438	-0.05206	N/A	N/A	N/A
KX758250	FJXS15	China-Fujian	1	0.21393	0.233831	0.300166	0.252073	0.124378	0.308458	0.313433	0.253731	0.1724	0.3523	0.358	0.3233	0.485904	0.457711	0.437811	0.562189	0.447761	59.3642	0.736	1.32	0.0683653	-0.04413	N/A	N/A	N/A
KX766379	HNhx	China-HeNan	1	0.215589	0.238806	0.293532	0.252073	0.129353	0.328358	0.283582	0.258706	0.1818	0.3729	0.322	0.3282	0.490879	0.447761	0.437811	0.587065	0.442786	61	0.741	1.318	0.0620058	-0.03785	N/A	N/A	N/A
KX815411	15HEB1	China-Hebei	1	0.21393	0.235489	0.290216	0.260365	0.134328	0.313433	0.283582	0.268657	0.1849	0.3621	0.3276	0.3358	0.495854	0.452736	0.452736	0.58209	0.452736	61	0.743	1.296	0.059315	-0.04961	N/A	N/A	N/A
KX815413	15HEN1	China-HeNan	1	0.21393	0.235489	0.290216	0.260365	0.134328	0.318408	0.283582	0.263682	0.1837	0.3699	0.3295	0.3162	0.495854	0.462687	0.442786	0.58209	0.452736	61	0.745	1.24	0.0496766	-0.04988	N/A	N/A	N/A
KX815415	15HEN4	China-HeNan	1	0.212272	0.235489	0.296849	0.25539	0.134328	0.318408	0.288557	0.258706	0.1849	0.3699	0.3353	0.3209	0.490879	0.452736	0.442786	0.577114	0.447761	59.3945	0.734	1.352	0.0706621	-0.04121	N/A	N/A	N/A
KX815419	15JX1	China-Jiangxi	1	0.216172	0.239274	0.29538	0.249175	0.133663	0.311881	0.30198	0.252475	0.1888	0.3559	0.3446	0.3206	0.488449	0.460396	0.440594	0.564356	0.450495	59.5708	0.748	1.266	0.0517993	-0.03646	N/A	N/A	N/A
KX815423	15LN1	China-Liaoning	1	0.212272	0.243781	0.283582	0.260365	0.134328	0.323383	0.278607	0.263682	0.1849	0.3757	0.3237	0.3308	0.504146	0.477612	0.447761	0.587065	0.462687	61	0.745	1.273	0.0461999	-0.08154	N/A	N/A	N/A
KX815425	15LN3	China-Liaoning	1	0.207297	0.232172	0.295191	0.26534	0.119403	0.313433	0.293532	0.273632	0.1644	0.3621	0.3391	0.3407	0.497512	0.457711	0.447761	0.587065	0.452736	61	0.745	1.285	0.0565466	-0.06102	N/A	N/A	N/A
KX815428	15SC3	China-Sichuan	1	0.212272	0.235489	0.296849	0.25539	0.134328	0.313433	0.293532	0.258706	0.1862	0.3621	0.3391	0.3258	0.490879	0.452736	0.447761	0.572139	0.450249	61	0.745	1.298	0.0555178	-0.08344	N/A	N/A	N/A
KX815432	15ZJ1	China-Zhejiang	1	0.212871	0.234323	0.29703	0.255776	0.133663	0.311881	0.29703	0.257426	0.1837	0.358	0.3409	0.3185	0.490099	0.460396	0.440594	0.569307	0.450495	60.6973	0.725	1.296	0.0601625	-0.02868	N/A	N/A	N/A
KX900392	HENJY-2	China	1	0.220564	0.245439	0.281924	0.252073	0.144279	0.343284	0.258706	0.253731	0.2057	0.3943	0.2971	0.3281	0.497512	0.457711	0.437811	0.597015	0.447761	61	0.757	1.207	0.0362814	-0.03805	N/A	N/A	N/A
KY041782	HENXX-8	China-HeNan	1	0.212272	0.230514	0.308458	0.248756	0.129353	0.298507	0.323383	0.248756	0.1818	0.339	0.3672	0.3154	0.47927	0.442786	0.447761	0.547264	0.445274	61	0.735	1.275	0.0556042	-0.05788	N/A	N/A	N/A
KY053458	SDYG1606	China-Shandong	1	0.208955	0.245439	0.288557	0.257048	0.109453	0.338308	0.273632	0.278607	0.1538	0.3864	0.3125	0.3588	0.502488	0.452736	0.437811	0.616915	0.445274	61	0.741	1.302	0.0557602	-0.05491	N/A	N/A	N/A
KY373214	JSWA	China-Jiangsu	1	0.211667	0.23	0.3	0.258333	0.13	0.315	0.295	0.26	0.1818	0.3642	0.341	0.313	0.488333	0.455	0.435	0.575	0.445	59.4728	0.73	1.329	0.068538	-0.04316	N/A	N/A	N/A
KY412887	FJL15	China-Fujian	1	0.217247	0.232172	0.301824	0.248756	0.124378	0.308458	0.313433	0.253731	0.1736	0.3543	0.36	0.3182	0.480929	0.442786	0.437811	0.562189	0.440299	59.5535	0.736	1.31	0.0692547	-0.04694	N/A	N/A	N/A
KY412888	FJM4	China-Guangdong	1	0.215589	0.230514	0.301824	0.252073	0.129353	0.318408	0.298507	0.253731	0.1806	0.3657	0.3429	0.3182	0.482587	0.437811	0.437811	0.572139	0.437811	56.3969	0.737	1.425	0.0821052	-0.02338	N/A	N/A	N/A
MF196906	SCnj16	China-Sichuan	1	0.207297	0.230514	0.300166	0.262023	0.139303	0.308458	0.293532	0.258706	0.1918	0.3483	0.3315	0.3209	0.492537	0.452736	0.457711	0.567164	0.455224	59.1466	0.756	1.264	0.0544947	-0.05589	N/A	N/A	N/A
MF375260	SD-A19	China-Shandong	1	0.21	0.233333	0.3	0.256667	0.13	0.31	0.3	0.26	0.1793	0.3563	0.3448	0.3233	0.49	0.455	0.445	0.57	0.45	60.0625	0.74	1.302	0.0642327	-0.06152	N/A	N/A	N/A
MF375261	SC-d	China-Sichuan	1	0.21393	0.233831	0.298507	0.253731	0.144279	0.318408	0.288557	0.248756	0.1986	0.3636	0.3295	0.306	0.487562	0.447761	0.447761	0.567164	0.447761	59.4402	0.755	1.266	0.0625749	-0.05688	N/A	N/A	N/A
MF766471	HeN1401	China-Henan	1	0.215589	0.233831	0.295191	0.25539	0.129353	0.318408	0.283582	0.268657	0.1806	0.3657	0.3257	0.3409	0.489221	0.447761	0.432836	0.587065	0.440299	58.616	0.725	1.379	0.0728089	-0.05153	N/A	N/A	N/A
MF766474	HeN1601	China-Henan	1	0.217247	0.230514	0.296849	0.25539	0.129353	0.313433	0.288557	0.268657	0.1793	0.3642	0.3353	0.3383	0.485904	0.447761	0.427861	0.58209	0.437811	56.5202	0.746	1.351	0.072245	-0.056	N/A	N/A	N/A
MG687491	QHD1	China-Qinghai	1	0.201667	0.228333	0.311667	0.258333	0.13	0.295	0.325	0.25	0.1844	0.3352	0.3693	0.3154	0.486667	0.465	0.45	0.545	0.4575	56.0703	0.754	1.342	0.0707098	-0.0471	N/A	N/A	N/A
MG844181	HB17A	China-Hubei	1	0.222222	0.233831	0.295191	0.248756	0.134328	0.303483	0.308458	0.253731	0.1915	0.3506	0.3563	0.3178	0.482587	0.452736	0.437811	0.557214	0.445274	61	0.725	1.322	0.0611705	-0.06096	N/A	N/A	N/A
MG860516	LNWK96	China-Liaoning	1	0.208955	0.240464	0.298507	0.252073	0.119403	0.328358	0.298507	0.253731	0.1644	0.3729	0.339	0.3233	0.492537	0.447761	0.447761	0.58209	0.447761	59.5831	0.733	1.402	0.0679565	-0.02131	N/A	N/A	N/A
MG913987	LNWK130	China-Liaoning	1	0.218905	0.248756	0.288557	0.243781	0.139303	0.343284	0.278607	0.238806	0.1958	0.3943	0.32	0.2977	0.492537	0.452736	0.442786	0.58209	0.447761	59.7368	0.749	1.278	0.0585265	-0.02647	N/A	N/A	N/A
MG914067	SCcd17	China-Sichuan	1	0.208333	0.226667	0.306667	0.258333	0.125	0.3	0.305	0.27	0.1748	0.339	0.3446	0.3462	0.485	0.45	0.435	0.57	0.4425	60.6514	0.748	1.285	0.0561052	-0.05289	N/A	N/A	N/A
MH068878	SD17-38	China-Shandong	1	0.21393	0.227197	0.305141	0.253731	0.134328	0.293532	0.318408	0.253731	0.1875	0.3371	0.3657	0.3182	0.480929	0.457711	0.437811	0.547264	0.447761	57.4942	0.731	1.404	0.0769384	-0.04335	N/A	N/A	N/A
MH121061	SD17-36	China-Shandong	1	0.21	0.228333	0.301667	0.26	0.13	0.305	0.3	0.265	0.1818	0.3506	0.3448	0.3359	0.488333	0.46	0.435	0.57	0.4475	59.2038	0.743	1.35	0.0693884	-0.04612	N/A	N/A	N/A
MH167387	QHD2	China-Qinghai	1	0.220564	0.230514	0.296849	0.252073	0.154229	0.303483	0.293532	0.248756	0.2123	0.3526	0.341	0.3037	0.482587	0.457711	0.437811	0.552239	0.447761	58.4595	0.732	1.345	0.0716694	-0.04563	N/A	N/A	N/A
MH167388	QHD3	China-Qinghai	1	0.218905	0.232172	0.296849	0.252073	0.124378	0.313433	0.293532	0.268657	0.1761	0.36	0.3371	0.3462	0.484245	0.452736	0.41791	0.58209	0.435323	61	0.738	1.29	0.0571507	-0.05298	N/A	N/A	N/A
MH370474	CH/2018/NCV-Anheal-1	China-Heilongjiang	1	0.217247	0.242123	0.295191	0.245439	0.134328	0.338308	0.293532	0.233831	0.1862	0.3908	0.3391	0.2857	0.487562	0.447761	0.442786	0.572139	0.445274	55.1977	0.732	1.376	0.0860084	-0.03977	N/A	N/A	N/A
MH651736	CY1-1604	China-Shandong	1	0.21393	0.235489	0.300166	0.250415	0.129353	0.318408	0.298507	0.253731	0.1818	0.3678	0.3448	0.3206	0.485904	0.452736	0.432836	0.572139	0.442786	61	0.757	1.211	0.0485753	-0.07083	N/A	N/A	N/A
MH651737	CY2-1604	China-Shandong	1	0.215	0.241667	0.293333	0.25	0.135	0.33	0.28	0.255	0.1875	0.375	0.3182	0.3206	0.491667	0.445	0.445	0.585	0.445	60.5048	0.744	1.296	0.0574199	-0.04745	N/A	N/A	N/A
MH651738	HNJYF-1606	China	1	0.215589	0.232172	0.300166	0.252073	0.134328	0.318408	0.293532	0.253731	0.1875	0.3657	0.3371	0.3182	0.484245	0.452736	0.427861	0.572139	0.440299	61	0.739	1.258	0.054596	-0.06603	N/A	N/A	N/A
MH651739	HBFL-1604	China	1	0.210614	0.243781	0.288557	0.257048	0.129353	0.333333	0.273632	0.263682	0.1793	0.3785	0.3107	0.3359	0.500829	0.447761	0.457711	0.597015	0.452736	61	0.743	1.252	0.0530133	-0.06036	N/A	N/A	N/A
MH651740	HNJYH-1606	China	1	0.217247	0.232172	0.296849	0.253731	0.139303	0.318408	0.288557	0.253731	0.1944	0.3678	0.3333	0.3158	0.485904	0.452736	0.432836	0.572139	0.442786	57.5904	0.737	1.415	0.082762	-0.06812	N/A	N/A	N/A
MH651741	LNCH-1604	China	1	0.207297	0.245439	0.286899	0.260365	0.129353	0.348259	0.263682	0.258706	0.1818	0.3955	0.2994	0.3258	0.505804	0.452736	0.457711	0.606965	0.455224	59.3419	0.764	1.244	0.0543572	-0.10297	N/A	N/A	N/A
MH651742	SDQD-1604	China	1	0.215589	0.233831	0.301824	0.248756	0.129353	0.308458	0.303483	0.258706	0.1831	0.3503	0.3446	0.3308	0.482587	0.437811	0.442786	0.567164	0.440299	57.0686	0.746	1.357	0.0673401	-0.04393	N/A	N/A	N/A
MH651743	SD-1602	China	1	0.217247	0.228856	0.301824	0.252073	0.129353	0.308458	0.303483	0.258706	0.1818	0.3563	0.3506	0.3282	0.480929	0.447761	0.427861	0.567164	0.437811	57.9126	0.74	1.389	0.0781384	-0.05916	N/A	N/A	N/A
MH651746	SDQZ-1609	China	1	0.21	0.223333	0.311667	0.255	0.13	0.285	0.33	0.255	0.1844	0.3239	0.375	0.3231	0.478333	0.455	0.44	0.54	0.4475	58.466	0.738	1.336	0.0705343	-0.03923	N/A	N/A	N/A
MK202794	FJ0908	China-Fujian	1	0.220564	0.245439	0.291874	0.242123	0.139303	0.338308	0.283582	0.238806	0.1944	0.3931	0.3295	0.2955	0.487562	0.452736	0.432836	0.577114	0.442786	58.2219	0.74	1.318	0.0664495	-0.03312	N/A	N/A	N/A
MN046224	HEB-108	China	1	0.215589	0.233831	0.300166	0.250415	0.134328	0.318408	0.298507	0.248756	0.1901	0.3636	0.3409	0.313	0.484245	0.452736	0.432836	0.567164	0.442786	60.7945	0.744	1.292	0.0545414	-0.0562	N/A	N/A	N/A
MN046225	Fujian-2014-18	China-Fujian	1	0.208955	0.240464	0.293532	0.257048	0.119403	0.328358	0.288557	0.263682	0.1655	0.3771	0.3314	0.3308	0.497512	0.452736	0.447761	0.59204	0.450249	61	0.748	1.275	0.0555463	-0.02517	N/A	N/A	N/A
MN046226	HeNXX-2014-3	China	1	0.215589	0.233831	0.295191	0.25539	0.139303	0.303483	0.293532	0.263682	0.1944	0.3446	0.3333	0.3359	0.489221	0.442786	0.457711	0.567164	0.450249	61	0.736	1.276	0.0560351	-0.03828	N/A	N/A	N/A
MN046228	HeNXX-2014-12	China	1	0.21393	0.232172	0.295191	0.258706	0.139303	0.303483	0.288557	0.268657	0.1958	0.3466	0.3295	0.3435	0.490879	0.442786	0.457711	0.572139	0.450249	61	0.748	1.266	0.0510357	-0.03772	N/A	N/A	N/A
MN046229	HeB-239	China	1	0.212272	0.243781	0.286899	0.257048	0.129353	0.333333	0.278607	0.258706	0.1793	0.3807	0.3182	0.3258	0.500829	0.452736	0.457711	0.59204	0.455224	61	0.757	1.267	0.0480631	-0.03273	N/A	N/A	N/A
MN046230	HLJWK108-1711	China	1	0.207297	0.238806	0.298507	0.25539	0.119403	0.328358	0.298507	0.253731	0.169	0.375	0.3409	0.3154	0.494196	0.452736	0.447761	0.58209	0.450249	61	0.746	1.288	0.0520896	-0.07051	N/A	N/A	N/A
MN046240	SX1-1607	China	1	0.215589	0.230514	0.296849	0.257048	0.129353	0.313433	0.288557	0.268657	0.1781	0.3642	0.3353	0.3358	0.487562	0.447761	0.432836	0.58209	0.440299	56.5746	0.737	1.379	0.0741475	-0.05278	N/A	N/A	N/A
MN046241	SX2-1607	China	1	0.217247	0.228856	0.298507	0.25539	0.129353	0.303483	0.298507	0.268657	0.1793	0.3526	0.3468	0.3383	0.484245	0.447761	0.432836	0.572139	0.440299	56.1877	0.737	1.399	0.0771882	-0.04839	N/A	N/A	N/A
MN648054	LNDZD10-1806	China-Liaoning	1	0.21393	0.242123	0.295191	0.248756	0.134328	0.333333	0.293532	0.238806	0.1875	0.3807	0.3352	0.2932	0.490879	0.457711	0.442786	0.572139	0.450249	57.4254	0.743	1.34	0.0676703	-0.04706	N/A	N/A	N/A
MN648055	HLJZD30-1902	China-Heilongjiang	1	0.215589	0.252073	0.283582	0.248756	0.124378	0.358209	0.268657	0.248756	0.1724	0.4138	0.3103	0.3106	0.500829	0.452736	0.442786	0.606965	0.447761	55.9217	0.739	1.378	0.075033	-0.0541	N/A	N/A	N/A
MN648449	HLJDZD32-1901	China-Heilongjiang	1	0.220564	0.242123	0.290216	0.247098	0.139303	0.338308	0.283582	0.238806	0.1958	0.3908	0.3276	0.2955	0.489221	0.457711	0.432836	0.577114	0.445274	58.3791	0.745	1.281	0.0701674	-0.03992	N/A	N/A	N/A
MN648450	HLJZD22-1812	China-Heilongjiang	1	0.207297	0.242123	0.296849	0.253731	0.124378	0.333333	0.283582	0.258706	0.1724	0.3829	0.3257	0.3233	0.495854	0.447761	0.447761	0.59204	0.447761	60.4115	0.746	1.303	0.0629223	-0.05612	N/A	N/A	N/A
JN662424	GM2	China-Guangdong	3	0.208955	0.228856	0.313433	0.248756	0.134328	0.303483	0.328358	0.233831	0.1888	0.3486	0.3771	0.2923	0.477612	0.452736	0.442786	0.537313	0.447761	61	0.73	1.218	0.0561072	-0.02546	N/A	N/A	N/A
JQ308798	QYYZ	China-Guangdong	3	0.208955	0.232172	0.311774	0.247098	0.134328	0.308458	0.328358	0.228856	0.1888	0.3523	0.375	0.2868	0.47927	0.447761	0.452736	0.537313	0.450249	61	0.738	1.192	0.0479304	-0.0329	N/A	N/A	N/A
JQ743666	QY2010	China	3	0.208955	0.232172	0.311774	0.247098	0.134328	0.308458	0.328358	0.228856	0.1888	0.3523	0.375	0.2868	0.47927	0.447761	0.452736	0.537313	0.450249	61	0.738	1.192	0.0479304	-0.0329	N/A	N/A	N/A
KF287133	HK2	China-HongKong	3	0.215589	0.235489	0.301824	0.247098	0.159204	0.318408	0.293532	0.228856	0.2148	0.3657	0.3371	0.2741	0.482587	0.447761	0.452736	0.547264	0.450249	61	0.724	1.275	0.0635318	-0.07603	N/A	N/A	N/A
KF287135	HK6	China-HongKong	3	0.205638	0.247098	0.290216	0.257048	0.134328	0.353234	0.263682	0.248756	0.1837	0.4034	0.3011	0.3037	0.504146	0.447761	0.462687	0.60199	0.455224	61	0.735	1.277	0.0549911	-0.06109	N/A	N/A	N/A
KF287137	HK9	China-HongKong	3	0.21393	0.238806	0.295191	0.252073	0.149254	0.328358	0.273632	0.248756	0.2027	0.3771	0.3143	0.306	0.490879	0.447761	0.447761	0.577114	0.447761	60.2809	0.738	1.298	0.0637842	-0.04527	N/A	N/A	N/A
KF287138	HK11	China-HongKong	3	0.202322	0.243781	0.291874	0.262023	0.119403	0.353234	0.263682	0.263682	0.1633	0.408	0.3046	0.3308	0.505804	0.442786	0.457711	0.616915	0.450249	59.69	0.75	1.309	0.0577563	-0.03649	N/A	N/A	N/A
KF287142	HK15	China-HongKong	3	0.202322	0.243781	0.293532	0.260365	0.114428	0.353234	0.268657	0.263682	0.1575	0.4057	0.3086	0.3359	0.504146	0.437811	0.457711	0.616915	0.447761	59.8427	0.747	1.315	0.0605719	-0.04551	N/A	N/A	N/A
KF287143	HK16	China-HongKong	3	0.215589	0.243781	0.288557	0.252073	0.149254	0.338308	0.258706	0.253731	0.2027	0.3886	0.2971	0.3134	0.495854	0.447761	0.447761	0.59204	0.447761	59.2886	0.737	1.277	0.0607522	-0.04529	N/A	N/A	N/A
KF678434	SH1211	China-Shanghai	3	0.21393	0.242123	0.298507	0.245439	0.149254	0.343284	0.288557	0.218905	0.2083	0.3876	0.3258	0.2692	0.487562	0.442786	0.457711	0.562189	0.450249	61	0.757	1.208	0.0431204	-0.05511	N/A	N/A	N/A
KP998401	17199	China-Taiwan	3	0.212272	0.253731	0.276949	0.257048	0.129353	0.358209	0.243781	0.268657	0.1781	0.4138	0.2816	0.3333	0.510779	0.462687	0.442786	0.626866	0.452736	60.3452	0.747	1.287	0.0517541	-0.02659	N/A	N/A	N/A
KP998403	1483	China-Taiwan	3	0.220564	0.247098	0.291874	0.240464	0.134328	0.363184	0.263682	0.238806	0.1849	0.4244	0.3081	0.2932	0.487562	0.442786	0.41791	0.60199	0.430348	60.5265	0.739	1.34	0.0669103	-0.0729	N/A	N/A	N/A
KP998404	338	China-Taiwan	3	0.207297	0.237148	0.293532	0.262023	0.129353	0.338308	0.263682	0.268657	0.1757	0.3908	0.3046	0.3333	0.499171	0.447761	0.442786	0.606965	0.445274	61	0.75	1.292	0.0558741	-0.03097	N/A	N/A	N/A
KP998406	HC120821-SH1	China-Taiwan	3	0.220564	0.242123	0.286899	0.250415	0.144279	0.333333	0.268657	0.253731	0.2	0.3873	0.3121	0.3083	0.492537	0.447761	0.442786	0.587065	0.445274	56.3641	0.753	1.353	0.064785	-0.03971	N/A	N/A	N/A
KP998407	HC120821-SH2	China-Taiwan	3	0.218905	0.238806	0.293532	0.248756	0.149254	0.318408	0.283582	0.248756	0.2069	0.3657	0.3257	0.3106	0.487562	0.462687	0.432836	0.567164	0.447761	57.4158	0.735	1.333	0.0656566	-0.05421	N/A	N/A	N/A
KP998408	HC120821-LL	China-Taiwan	3	0.212272	0.247098	0.283582	0.257048	0.139303	0.343284	0.263682	0.253731	0.1931	0.3966	0.3046	0.3083	0.504146	0.457711	0.457711	0.597015	0.457711	56.0773	0.753	1.32	0.0603957	-0.03026	N/A	N/A	N/A
KP998409	HC120904-CHYL	China-Taiwan	3	0.202322	0.242123	0.293532	0.262023	0.114428	0.353234	0.263682	0.268657	0.1586	0.4057	0.3029	0.3383	0.504146	0.447761	0.442786	0.621891	0.445274	56.7161	0.747	1.402	0.0737255	-0.04169	N/A	N/A	N/A
KP998410	JM	China-Taiwan	3	0.220564	0.247098	0.286899	0.245439	0.154229	0.353234	0.253731	0.238806	0.2109	0.408	0.2931	0.2889	0.492537	0.457711	0.427861	0.59204	0.442786	59.1071	0.735	1.321	0.0634795	-0.05037	N/A	N/A	N/A
KP998413	310	China-Taiwan	3	0.218905	0.237148	0.295191	0.248756	0.139303	0.318408	0.283582	0.258706	0.1918	0.3678	0.3276	0.3209	0.485904	0.437811	0.442786	0.577114	0.440299	61	0.739	1.344	0.065161	-0.03687	N/A	N/A	N/A
KP998414	660	China-Taiwan	3	0.220564	0.242123	0.288557	0.248756	0.154229	0.343284	0.263682	0.238806	0.2095	0.3988	0.3064	0.2868	0.490879	0.447761	0.442786	0.58209	0.445274	60.3711	0.73	1.319	0.0647904	-0.04206	N/A	N/A	N/A
KP998415	803	China-Taiwan	3	0.202322	0.245439	0.286899	0.26534	0.114428	0.348259	0.263682	0.273632	0.1575	0.4023	0.3046	0.3433	0.510779	0.462687	0.447761	0.621891	0.455224	58.8823	0.742	1.35	0.0594703	-0.07442	N/A	N/A	N/A
KP998416	CH	China-Taiwan	3	0.212272	0.238806	0.290216	0.258706	0.134328	0.308458	0.298507	0.258706	0.1812	0.3543	0.3429	0.3188	0.497512	0.472637	0.452736	0.567164	0.462687	57.104	0.722	1.407	0.0680645	-0.05316	N/A	N/A	N/A
KP998418	HL	China-Taiwan	3	0.212272	0.248756	0.281924	0.257048	0.129353	0.368159	0.238806	0.263682	0.1781	0.4253	0.2759	0.3284	0.505804	0.442786	0.442786	0.631841	0.442786	52.7964	0.743	1.454	0.0778007	-0.03181	N/A	N/A	N/A
KP998419	M1	China-Taiwan	3	0.215589	0.247098	0.286899	0.250415	0.139303	0.353234	0.258706	0.248756	0.1931	0.408	0.2989	0.303	0.497512	0.447761	0.442786	0.60199	0.445274	61	0.746	1.26	0.0492574	-0.02796	N/A	N/A	N/A
KP998420	NT	China-Taiwan	3	0.215589	0.247098	0.281924	0.25539	0.129353	0.358209	0.253731	0.258706	0.1781	0.4091	0.2898	0.3258	0.502488	0.437811	0.452736	0.616915	0.445274	60.8358	0.742	1.282	0.0548469	-0.03883	N/A	N/A	N/A
KP998421	Q94-136	China-Taiwan	3	0.207297	0.260365	0.270315	0.262023	0.134328	0.378109	0.223881	0.263682	0.1824	0.4318	0.2557	0.3235	0.522388	0.452736	0.472637	0.641791	0.462687	54.6952	0.759	1.329	0.0579223	-0.0516	N/A	N/A	N/A
KP998422	TD_TP	China-Taiwan	3	0.207297	0.248756	0.286899	0.257048	0.139303	0.358209	0.248756	0.253731	0.1905	0.4114	0.2857	0.3111	0.505804	0.457711	0.447761	0.61194	0.452736	61	0.741	1.275	0.0519066	-0.04883	N/A	N/A	N/A
KP998423	Tsai	China-Taiwan	3	0.200663	0.240464	0.291874	0.266998	0.129353	0.318408	0.293532	0.258706	0.1769	0.3556	0.3278	0.3209	0.507463	0.472637	0.472637	0.577114	0.472637	61	0.72	1.253	0.0461479	-0.04112	N/A	N/A	N/A
KP998424	TY1	China-Taiwan	3	0.212272	0.245439	0.283582	0.258706	0.119403	0.348259	0.263682	0.268657	0.1644	0.3955	0.2994	0.3409	0.504146	0.432836	0.462687	0.616915	0.447761	59.7896	0.732	1.342	0.0579826	-0.03929	N/A	N/A	N/A
KP998425	TD1	China-Taiwan	3	0.210614	0.242123	0.291874	0.25539	0.124378	0.343284	0.273632	0.258706	0.1724	0.3898	0.3107	0.3233	0.497512	0.442786	0.447761	0.60199	0.445274	57.2928	0.74	1.353	0.0653651	-0.02686	N/A	N/A	N/A
KP998426	CH8V-J2	China-Taiwan	3	0.21393	0.245439	0.28524	0.25539	0.134328	0.353234	0.253731	0.258706	0.1849	0.408	0.2931	0.3209	0.500829	0.447761	0.442786	0.61194	0.445274	59.5646	0.735	1.382	0.064954	-0.05506	N/A	N/A	N/A
KP998427	TD-2	China-Taiwan	3	0.207297	0.240464	0.290216	0.262023	0.129353	0.328358	0.273632	0.268657	0.1793	0.3793	0.3161	0.3284	0.502488	0.462687	0.447761	0.597015	0.455224	61	0.749	1.311	0.0589895	-0.04447	N/A	N/A	N/A
KP998430	HC120629	China-Taiwan	3	0.205638	0.248756	0.280265	0.26534	0.114428	0.368159	0.238806	0.278607	0.1575	0.4229	0.2743	0.3481	0.514096	0.447761	0.447761	0.646766	0.447761	55.3488	0.769	1.344	0.0634451	-0.02401	N/A	N/A	N/A
KP998431	MD001	China-Taiwan	3	0.20398	0.240464	0.290216	0.26534	0.134328	0.318408	0.288557	0.258706	0.1824	0.3596	0.3258	0.3185	0.505804	0.472637	0.467662	0.577114	0.470149	61	0.72	1.277	0.0515936	-0.0582	N/A	N/A	N/A
KP998476	FJFS	China-Fujian	3	0.208955	0.228856	0.315091	0.247098	0.134328	0.303483	0.333333	0.228856	0.1875	0.3466	0.3807	0.2824	0.475954	0.452736	0.442786	0.532338	0.447761	61	0.737	1.205	0.0516237	-0.03441	N/A	N/A	N/A
KT945018	HNyc15	China-Henan	3	0.208955	0.233831	0.303483	0.253731	0.139303	0.318408	0.298507	0.243781	0.1931	0.3636	0.3409	0.3053	0.487562	0.447761	0.452736	0.562189	0.450249	56.9738	0.763	1.28	0.0618771	-0.07002	N/A	N/A	N/A
KU978619	GD-KP	China-Guangdong	3	0.202322	0.235489	0.306799	0.25539	0.124378	0.318408	0.313433	0.243781	0.1724	0.3636	0.358	0.303	0.490879	0.452736	0.457711	0.562189	0.455224	61	0.753	1.23	0.0458738	-0.05353	N/A	N/A	N/A
KX621003	GDsg	China-Guangdong	3	0.208955	0.230514	0.310116	0.250415	0.139303	0.308458	0.318408	0.233831	0.1931	0.3523	0.3636	0.2901	0.480929	0.447761	0.452736	0.542289	0.450249	61	0.736	1.242	0.0536326	-0.05306	N/A	N/A	N/A
KX689233	XJzx1-2015	China-Xinjiang	3	0.208955	0.235489	0.303483	0.252073	0.149254	0.328358	0.293532	0.228856	0.2069	0.375	0.3352	0.2824	0.487562	0.457711	0.447761	0.557214	0.452736	61	0.739	1.228	0.0476633	-0.03458	N/A	N/A	N/A
KY373215	HiNZWQ	China-Shandong	3	0.208955	0.237148	0.303483	0.250415	0.134328	0.318408	0.308458	0.238806	0.1862	0.3616	0.3503	0.2955	0.487562	0.437811	0.467662	0.557214	0.452736	61	0.747	1.233	0.0522474	-0.0302	N/A	N/A	N/A
KY495780	JX/CH/2016	China-Jiangxi	3	0.205638	0.238806	0.298507	0.257048	0.134328	0.323383	0.288557	0.253731	0.1862	0.3693	0.3295	0.3158	0.495854	0.452736	0.457711	0.577114	0.455224	61	0.745	1.195	0.0392583	-0.05649	N/A	N/A	N/A
KY495781	SH/CH/2016	China-Jiangxi	3	0.20398	0.243781	0.291874	0.260365	0.124378	0.338308	0.273632	0.263682	0.1724	0.3864	0.3125	0.3333	0.504146	0.442786	0.467662	0.60199	0.455224	59.0151	0.74	1.27	0.0632824	-0.04626	N/A	N/A	N/A
KY745901	GDYDZZZ	China-Guangdong	3	0.2	0.235	0.308333	0.256667	0.12	0.32	0.31	0.25	0.1655	0.3678	0.3563	0.3083	0.491667	0.455	0.45	0.57	0.4525	59.8856	0.736	1.317	0.0606167	-0.07757	N/A	N/A	N/A
MF124329	GD1404	China-Guangdong	3	0.210614	0.250415	0.291874	0.247098	0.129353	0.353234	0.278607	0.238806	0.1793	0.4034	0.3182	0.303	0.497512	0.452736	0.447761	0.59204	0.450249	61	0.743	1.204	0.0456826	-0.04851	N/A	N/A	N/A
MF196905	SCcd16	China-Sichuan	3	0.195688	0.240464	0.301824	0.262023	0.119403	0.328358	0.303483	0.248756	0.1644	0.3729	0.3446	0.3106	0.502488	0.462687	0.467662	0.577114	0.465174	61	0.739	1.245	0.049292	-0.04017	N/A	N/A	N/A
MG011718	FJLIUY-2017	China-Fujian	3	0.21393	0.232172	0.308458	0.245439	0.139303	0.308458	0.318408	0.233831	0.1918	0.3543	0.3657	0.2879	0.477612	0.432836	0.457711	0.542289	0.445274	61	0.73	1.272	0.0649354	-0.0535	N/A	N/A	N/A
MG011719	FJDJQ-2017	China-Fujian	3	0.20398	0.245439	0.300166	0.250415	0.129353	0.348259	0.288557	0.233831	0.1818	0.3955	0.3277	0.2901	0.495854	0.467662	0.437811	0.58209	0.452736	57.9376	0.745	1.259	0.0555994	-0.04253	N/A	N/A	N/A
MH046842	FJNP2017	China-Fujian	3	0.207297	0.230514	0.308458	0.253731	0.154229	0.298507	0.323383	0.223881	0.2123	0.3409	0.3693	0.2687	0.484245	0.472637	0.457711	0.522388	0.465174	58.0044	0.736	1.289	0.0693809	-0.05017	N/A	N/A	N/A
MH046843	GDZS2016	China-Guangdong	3	0.208955	0.237148	0.308458	0.245439	0.129353	0.333333	0.308458	0.228856	0.1831	0.3807	0.3523	0.2868	0.482587	0.447761	0.437811	0.562189	0.442786	61	0.747	1.25	0.049985	-0.0457	N/A	N/A	N/A
MH236426	ZJnb16-2	China-Zhejiang	3	0.200663	0.230514	0.306799	0.262023	0.124378	0.303483	0.313433	0.258706	0.1736	0.3446	0.3559	0.3308	0.492537	0.442786	0.472637	0.562189	0.457711	61	0.751	1.265	0.0530227	-0.05938	N/A	N/A	N/A
MH324400	SCya17	China-Sichuan	3	0.212272	0.223881	0.306799	0.257048	0.154229	0.283582	0.308458	0.253731	0.2138	0.3257	0.3543	0.3182	0.480929	0.442786	0.462687	0.537313	0.452736	61	0.73	1.268	0.0539638	-0.01009	N/A	N/A	N/A
MN046242	LN-DB87	China	3	0.212272	0.237148	0.305141	0.245439	0.144279	0.323383	0.303483	0.228856	0.2028	0.3736	0.3506	0.2868	0.482587	0.447761	0.447761	0.552239	0.447761	61	0.74	1.166	0.0403681	-0.07617	N/A	N/A	N/A
AF331831	BJ-4	China	5	0.200663	0.245439	0.293532	0.260365	0.124378	0.328358	0.293532	0.253731	0.1724	0.3771	0.3371	0.3111	0.505804	0.482587	0.452736	0.58209	0.467662	61	0.716	1.294	0.0598749	-0.04582	N/A	N/A	N/A
AY457635	HN1	China	5	0.207297	0.245439	0.291874	0.25539	0.129353	0.323383	0.298507	0.248756	0.1781	0.3714	0.3429	0.3015	0.500829	0.482587	0.447761	0.572139	0.465174	61	0.715	1.296	0.0610739	-0.05082	N/A	N/A	N/A
DQ459471	S1	China	5	0.205638	0.242123	0.295191	0.257048	0.129353	0.323383	0.298507	0.248756	0.1793	0.3714	0.3429	0.3037	0.499171	0.482587	0.442786	0.572139	0.462687	61	0.721	1.267	0.0562757	-0.05412	N/A	N/A	N/A
EF153486	CC-1	China	5	0.200663	0.243781	0.293532	0.262023	0.124378	0.323383	0.298507	0.253731	0.1689	0.3714	0.3429	0.3043	0.505804	0.482587	0.457711	0.577114	0.470149	59.0337	0.729	1.26	0.0638037	-0.03479	N/A	N/A	N/A
EU360128	rV68	China	5	0.20398	0.245439	0.291874	0.258706	0.129353	0.328358	0.293532	0.248756	0.1781	0.3771	0.3371	0.3015	0.504146	0.482587	0.452736	0.577114	0.467662	61	0.718	1.282	0.057467	-0.04723	N/A	N/A	N/A
EU360129	rV63	China	5	0.20398	0.245439	0.291874	0.258706	0.129353	0.328358	0.293532	0.248756	0.1781	0.3771	0.3371	0.3015	0.504146	0.482587	0.452736	0.577114	0.467662	61	0.718	1.282	0.057467	-0.04723	N/A	N/A	N/A
EU880441	GS2002	China-Gansu	5	0.200663	0.247098	0.293532	0.258706	0.124378	0.328358	0.293532	0.253731	0.1724	0.3771	0.3371	0.3111	0.505804	0.482587	0.452736	0.58209	0.467662	61	0.714	1.289	0.0580826	-0.04665	N/A	N/A	N/A
EU880442	GS2003	China-Gansu	5	0.200663	0.247098	0.293532	0.258706	0.124378	0.328358	0.293532	0.253731	0.1724	0.3771	0.3371	0.3111	0.505804	0.482587	0.452736	0.58209	0.467662	61	0.714	1.289	0.0580826	-0.04665	N/A	N/A	N/A
EU880443	GS2004	China-Gansu	5	0.200663	0.247098	0.293532	0.258706	0.124378	0.323383	0.293532	0.258706	0.1724	0.3714	0.3371	0.3185	0.505804	0.482587	0.452736	0.58209	0.467662	61	0.714	1.276	0.0577487	-0.04601	N/A	N/A	N/A
FJ175687	PRRSV01	China	5	0.205638	0.242123	0.295191	0.257048	0.129353	0.323383	0.298507	0.248756	0.1793	0.3714	0.3429	0.3037	0.499171	0.482587	0.442786	0.572139	0.462687	61	0.721	1.267	0.0562757	-0.05412	N/A	N/A	N/A
FJ175688	PRRSV02	China	5	0.20398	0.243781	0.293532	0.258706	0.129353	0.328358	0.293532	0.248756	0.1781	0.375	0.3352	0.3015	0.502488	0.477612	0.452736	0.577114	0.465174	61	0.726	1.257	0.0540063	-0.04098	N/A	N/A	N/A
FJ175689	PRRSV03	China	5	0.20398	0.243781	0.293532	0.258706	0.129353	0.328358	0.293532	0.248756	0.1781	0.375	0.3352	0.3015	0.502488	0.477612	0.452736	0.577114	0.465174	61	0.726	1.257	0.0540063	-0.04098	N/A	N/A	N/A
FJ899592	Clone20	China	5	0.202322	0.243781	0.293532	0.260365	0.129353	0.328358	0.293532	0.248756	0.1769	0.3771	0.3371	0.2993	0.504146	0.482587	0.452736	0.577114	0.467662	61	0.723	1.261	0.0552714	-0.04529	N/A	N/A	N/A
GQ914997	SD1-100	China-Shandong	5	0.20398	0.243781	0.293532	0.258706	0.129353	0.323383	0.298507	0.248756	0.1781	0.3714	0.3429	0.3015	0.502488	0.482587	0.452736	0.572139	0.467662	61	0.716	1.286	0.0579289	-0.05254	N/A	N/A	N/A
JN864948	DY	China	5	0.20398	0.240464	0.296849	0.258706	0.129353	0.318408	0.303483	0.248756	0.1781	0.3657	0.3486	0.3015	0.499171	0.482587	0.447761	0.567164	0.465174	61	0.72	1.272	0.0567029	-0.05749	N/A	N/A	N/A
JX857698	YN-2011	China-YunNan	5	0.202322	0.245439	0.291874	0.260365	0.129353	0.328358	0.293532	0.248756	0.1781	0.375	0.3352	0.3015	0.505804	0.482587	0.457711	0.577114	0.470149	61	0.717	1.277	0.0565285	-0.05098	N/A	N/A	N/A
KC445138	HZ-31	China	5	0.205638	0.233831	0.303483	0.257048	0.139303	0.308458	0.303483	0.248756	0.1879	0.3543	0.3486	0.295	0.490879	0.467662	0.447761	0.557214	0.457711	61	0.71	1.298	0.0596044	-0.04752	N/A	N/A	N/A
KF287141	HK14	China	5	0.20398	0.243781	0.293532	0.258706	0.129353	0.328358	0.293532	0.248756	0.1781	0.3771	0.3371	0.3015	0.502488	0.482587	0.447761	0.577114	0.465174	61	0.723	1.261	0.0549207	-0.04752	N/A	N/A	N/A
KF771273	GZ1101	China-Guangdong	5	0.203333	0.24	0.301667	0.255	0.14	0.305	0.315	0.24	0.1918	0.3547	0.3663	0.2847	0.495	0.49	0.45	0.545	0.47	58.9142	0.711	1.317	0.0678376	-0.05931	N/A	N/A	N/A
KP998474	FJSD	China	5	0.202322	0.245439	0.293532	0.258706	0.129353	0.328358	0.293532	0.248756	0.1769	0.375	0.3352	0.2993	0.504146	0.477612	0.457711	0.577114	0.467662	61	0.722	1.26	0.0548277	-0.04272	N/A	N/A	N/A
AY032626	CH-1a	China	8	0.192371	0.235489	0.303483	0.268657	0.0995025	0.323383	0.293532	0.283582	0.1379	0.3672	0.3333	0.3529	0.504146	0.462687	0.442786	0.606965	0.452736	59.0881	0.743	1.284	0.0580379	-0.03751	N/A	N/A	N/A
AY150312	HB-1(sh)/2002	China	8	0.205638	0.235489	0.296849	0.262023	0.114428	0.313433	0.293532	0.278607	0.1554	0.3559	0.3333	0.3478	0.497512	0.467662	0.432836	0.59204	0.450249	60.542	0.741	1.283	0.0542701	-0.02692	N/A	N/A	N/A
AY262352	HB-2(sh)/2002	China	8	0.199005	0.230514	0.305141	0.26534	0.119403	0.298507	0.308458	0.273632	0.1633	0.3409	0.3523	0.3358	0.495854	0.472637	0.442786	0.572139	0.457711	58.8914	0.728	1.31	0.0655061	-0.00793	N/A	N/A	N/A
EF075945	HUB1	China	8	0.202322	0.238806	0.296849	0.262023	0.119403	0.318408	0.288557	0.273632	0.1655	0.3636	0.3295	0.3407	0.500829	0.472637	0.437811	0.59204	0.455224	60.3926	0.735	1.304	0.0611979	-0.04173	N/A	N/A	N/A
EF112446	HUB2	China-Hubei	8	0.202322	0.238806	0.296849	0.262023	0.119403	0.318408	0.288557	0.273632	0.1655	0.3636	0.3295	0.3407	0.500829	0.472637	0.437811	0.59204	0.455224	60.3926	0.735	1.304	0.0611979	-0.04173	N/A	N/A	N/A
EF112447	HEB1	China-Hebei	8	0.199005	0.242123	0.293532	0.26534	0.109453	0.323383	0.283582	0.283582	0.1517	0.3693	0.3239	0.3556	0.507463	0.477612	0.437811	0.606965	0.457711	58.3343	0.74	1.302	0.0606135	-0.04842	N/A	N/A	N/A
EF517962	HuN	China-HuNan	8	0.200663	0.237148	0.298507	0.263682	0.114428	0.313433	0.293532	0.278607	0.1586	0.358	0.3352	0.3481	0.500829	0.472637	0.437811	0.59204	0.455224	59.5075	0.735	1.323	0.0649523	-0.03775	N/A	N/A	N/A
EF635006	HUN4	China-HuNan	8	0.200663	0.240464	0.295191	0.263682	0.114428	0.318408	0.288557	0.278607	0.1586	0.3636	0.3295	0.3481	0.504146	0.477612	0.437811	0.597015	0.457711	60.0375	0.736	1.292	0.05901	-0.04597	N/A	N/A	N/A
EF641008	JXwn06	China-Jiangxi	8	0.199005	0.240464	0.295191	0.26534	0.109453	0.318408	0.288557	0.283582	0.1517	0.3636	0.3295	0.3556	0.505804	0.477612	0.437811	0.60199	0.457711	59.9155	0.734	1.31	0.0601393	-0.04879	N/A	N/A	N/A
EU097706	NX06	China-Ningxia	8	0.200663	0.240464	0.295191	0.263682	0.114428	0.318408	0.288557	0.278607	0.1586	0.3636	0.3295	0.3481	0.504146	0.477612	0.437811	0.597015	0.457711	60.0375	0.736	1.292	0.05901	-0.04597	N/A	N/A	N/A
EU097707	BJsy06	China-Beijing	8	0.200663	0.240464	0.295191	0.263682	0.114428	0.318408	0.288557	0.278607	0.1586	0.3636	0.3295	0.3481	0.504146	0.477612	0.437811	0.597015	0.457711	60.0375	0.736	1.292	0.05901	-0.04597	N/A	N/A	N/A
EU106888	SHH	China-Shanghai	8	0.199005	0.240464	0.295191	0.26534	0.109453	0.318408	0.288557	0.283582	0.1517	0.3636	0.3295	0.3556	0.505804	0.477612	0.437811	0.60199	0.457711	59.9155	0.734	1.31	0.0601393	-0.04879	N/A	N/A	N/A
EU109502	LN	China-Liaoning	8	0.197347	0.242123	0.296849	0.263682	0.104478	0.328358	0.288557	0.278607	0.1448	0.375	0.3295	0.3481	0.505804	0.472637	0.437811	0.606965	0.455224	58.4139	0.737	1.318	0.0646643	-0.0429	N/A	N/A	N/A
EU109503	GD	China	8	0.202322	0.240464	0.295191	0.262023	0.119403	0.318408	0.288557	0.273632	0.1655	0.3636	0.3295	0.3407	0.502488	0.477612	0.437811	0.59204	0.457711	60.3133	0.735	1.292	0.0590368	-0.04889	N/A	N/A	N/A
EU144079	SY0608	China-Beijing	8	0.202322	0.243781	0.293532	0.260365	0.119403	0.323383	0.288557	0.268657	0.1655	0.3693	0.3295	0.3333	0.504146	0.477612	0.442786	0.59204	0.460199	60.0286	0.739	1.276	0.0570775	-0.04771	N/A	N/A	N/A
EU187484	WUH1	China-Hubei	8	0.200663	0.237148	0.300166	0.262023	0.114428	0.308458	0.303483	0.273632	0.1586	0.3523	0.3466	0.3407	0.499171	0.477612	0.437811	0.58209	0.457711	59.2431	0.73	1.319	0.063277	-0.06238	N/A	N/A	N/A
EU200961	jiangxi-3	China-Jiangxi	8	0.200663	0.242123	0.293532	0.263682	0.114428	0.318408	0.288557	0.278607	0.1586	0.3636	0.3295	0.3481	0.505804	0.477612	0.442786	0.597015	0.460199	58.7414	0.74	1.296	0.0612528	-0.04942	N/A	N/A	N/A
EU200962	HeNan-1	China-HeNan	8	0.202322	0.242123	0.293532	0.262023	0.119403	0.318408	0.288557	0.273632	0.1655	0.3636	0.3295	0.3407	0.504146	0.477612	0.442786	0.59204	0.460199	60.139	0.742	1.272	0.0555848	-0.05088	N/A	N/A	N/A
EU236259	HPBEDV	China	8	0.199005	0.240464	0.296849	0.263682	0.114428	0.318408	0.288557	0.278607	0.1586	0.3616	0.3277	0.3481	0.504146	0.477612	0.437811	0.597015	0.457711	59.7522	0.734	1.279	0.0561161	-0.04495	N/A	N/A	N/A
EU262603	Em2007	China	8	0.199005	0.235489	0.298507	0.266998	0.124378	0.313433	0.283582	0.278607	0.1724	0.358	0.3239	0.3433	0.502488	0.462687	0.452736	0.59204	0.457711	58.9345	0.746	1.299	0.0594615	-0.0507	N/A	N/A	N/A
EU624117	XH-GD	China-Guangdong	8	0.202322	0.242123	0.291874	0.263682	0.124378	0.323383	0.278607	0.273632	0.1724	0.3693	0.3182	0.3407	0.505804	0.477612	0.442786	0.597015	0.460199	58.4954	0.749	1.271	0.0576679	-0.03284	N/A	N/A	N/A
EU678352	WUH2	China	8	0.200663	0.240464	0.295191	0.263682	0.114428	0.318408	0.288557	0.278607	0.1586	0.3636	0.3295	0.3481	0.504146	0.477612	0.437811	0.597015	0.457711	60.0375	0.736	1.292	0.05901	-0.04597	N/A	N/A	N/A
EU708726	JX143	China-Jiangxi	8	0.200663	0.240464	0.295191	0.263682	0.114428	0.318408	0.288557	0.278607	0.1586	0.3636	0.3295	0.3481	0.504146	0.477612	0.437811	0.597015	0.457711	60.0375	0.736	1.292	0.05901	-0.04597	N/A	N/A	N/A
EU807840	CH-1R	China	8	0.197347	0.237148	0.296849	0.268657	0.104478	0.328358	0.278607	0.288557	0.1438	0.3771	0.32	0.3577	0.505804	0.462687	0.437811	0.616915	0.450249	59.5931	0.744	1.281	0.0580665	-0.03068	N/A	N/A	N/A
EU825723	BJ	China-Beijing	8	0.202322	0.233831	0.301824	0.262023	0.114428	0.303483	0.303483	0.278607	0.1586	0.3466	0.3466	0.3481	0.495854	0.472637	0.432836	0.58209	0.452736	59.4019	0.733	1.339	0.068416	-0.03665	N/A	N/A	N/A
EU825724	GD	China-Guangdong	8	0.200663	0.235489	0.300166	0.263682	0.114428	0.313433	0.293532	0.278607	0.1586	0.358	0.3352	0.3481	0.499171	0.467662	0.437811	0.59204	0.452736	60.1864	0.741	1.313	0.0615894	-0.04969	N/A	N/A	N/A
EU860248	TJ	China-Tianjin	8	0.199005	0.240464	0.295191	0.26534	0.109453	0.318408	0.288557	0.283582	0.1517	0.3636	0.3295	0.3556	0.505804	0.477612	0.437811	0.60199	0.457711	59.9155	0.734	1.31	0.0601393	-0.04879	N/A	N/A	N/A
EU860249	NM1	China-Inner Mongolia	8	0.200663	0.242123	0.293532	0.263682	0.114428	0.323383	0.283582	0.278607	0.1586	0.3693	0.3239	0.3481	0.505804	0.477612	0.437811	0.60199	0.457711	59.7822	0.737	1.295	0.0594021	-0.05778	N/A	N/A	N/A
EU864232	SHB	China	8	0.20398	0.242123	0.293532	0.260365	0.119403	0.333333	0.278607	0.268657	0.1644	0.3807	0.3182	0.3309	0.502488	0.472637	0.432836	0.60199	0.452736	61	0.728	1.283	0.059812	-0.06311	N/A	N/A	N/A
EU864233	TP	China	8	0.200663	0.240464	0.295191	0.263682	0.114428	0.318408	0.288557	0.278607	0.1586	0.3636	0.3295	0.3481	0.504146	0.477612	0.437811	0.597015	0.457711	60.0375	0.736	1.292	0.05901	-0.04597	N/A	N/A	N/A
EU880431	GS2008	China	8	0.202322	0.247098	0.295191	0.25539	0.119403	0.323383	0.288557	0.268657	0.1655	0.3693	0.3295	0.3333	0.502488	0.477612	0.437811	0.59204	0.457711	61	0.738	1.269	0.0514704	-0.04858	N/A	N/A	N/A
EU880432	JX2006	China-Jiangxi	8	0.200663	0.247098	0.295191	0.257048	0.114428	0.323383	0.288557	0.273632	0.1586	0.3693	0.3295	0.3407	0.504146	0.477612	0.437811	0.597015	0.457711	61	0.739	1.27	0.0514647	-0.04566	N/A	N/A	N/A
EU880433	GD2007	China-Guangdong	8	0.199005	0.247098	0.295191	0.258706	0.109453	0.323383	0.288557	0.278607	0.1517	0.3693	0.3295	0.3481	0.505804	0.477612	0.437811	0.60199	0.457711	61	0.737	1.29	0.0530002	-0.04848	N/A	N/A	N/A
EU880434	SX2007	China-Shanxi	8	0.202322	0.242123	0.296849	0.258706	0.119403	0.318408	0.288557	0.273632	0.1655	0.3636	0.3295	0.3407	0.500829	0.472637	0.437811	0.59204	0.455224	60.5207	0.731	1.329	0.0668666	-0.03722	N/A	N/A	N/A
EU880435	YN2008	China-YunNan	8	0.200663	0.243781	0.295191	0.260365	0.114428	0.318408	0.288557	0.278607	0.1586	0.3636	0.3295	0.3481	0.504146	0.477612	0.437811	0.597015	0.457711	60.1656	0.732	1.318	0.0646652	-0.04146	N/A	N/A	N/A
EU880436	XL2008	China	8	0.200663	0.247098	0.295191	0.257048	0.114428	0.323383	0.288557	0.273632	0.1586	0.3693	0.3295	0.3407	0.504146	0.477612	0.437811	0.597015	0.457711	61	0.739	1.27	0.0514647	-0.04566	N/A	N/A	N/A
EU880437	HN2007	China	8	0.199005	0.247098	0.296849	0.257048	0.114428	0.323383	0.288557	0.273632	0.1586	0.3672	0.3277	0.3407	0.504146	0.477612	0.437811	0.597015	0.457711	61	0.737	1.256	0.0484669	-0.04464	N/A	N/A	N/A
EU880438	CH2002	China	8	0.192371	0.240464	0.303483	0.263682	0.0995025	0.328358	0.293532	0.278607	0.1379	0.3729	0.3333	0.3456	0.504146	0.462687	0.442786	0.606965	0.452736	58.2197	0.743	1.306	0.0608812	-0.03661	N/A	N/A	N/A
EU880439	CH2004	China	8	0.192371	0.240464	0.303483	0.263682	0.0995025	0.328358	0.293532	0.278607	0.1379	0.3729	0.3333	0.3456	0.504146	0.462687	0.442786	0.606965	0.452736	58.2197	0.743	1.306	0.0608812	-0.03661	N/A	N/A	N/A
EU880440	CH2003	China	8	0.192371	0.240464	0.303483	0.263682	0.0995025	0.328358	0.293532	0.278607	0.1379	0.3729	0.3333	0.3456	0.504146	0.462687	0.442786	0.606965	0.452736	58.2197	0.743	1.306	0.0608812	-0.03661	N/A	N/A	N/A
EU939312	JSyx	China-Jiangsu	8	0.200663	0.240464	0.295191	0.263682	0.114428	0.318408	0.288557	0.278607	0.1586	0.3636	0.3295	0.3481	0.504146	0.477612	0.437811	0.597015	0.457711	60.0375	0.736	1.292	0.05901	-0.04597	N/A	N/A	N/A
FJ393456	07NM	China	8	0.200663	0.240464	0.295191	0.263682	0.114428	0.318408	0.288557	0.278607	0.1586	0.3636	0.3295	0.3481	0.504146	0.477612	0.437811	0.597015	0.457711	60.0375	0.736	1.292	0.05901	-0.04597	N/A	N/A	N/A
FJ393457	07HEN	China-HeNan	8	0.200663	0.240464	0.295191	0.263682	0.114428	0.318408	0.288557	0.278607	0.1586	0.3636	0.3295	0.3481	0.504146	0.477612	0.437811	0.597015	0.457711	60.0375	0.736	1.292	0.05901	-0.04597	N/A	N/A	N/A
FJ393458	07HEBTJ	China-Hebei	8	0.200663	0.240464	0.295191	0.263682	0.114428	0.318408	0.288557	0.278607	0.1586	0.3636	0.3295	0.3481	0.504146	0.477612	0.437811	0.597015	0.457711	60.0375	0.736	1.292	0.05901	-0.04597	N/A	N/A	N/A
FJ393459	07BJ	China-Beijing	8	0.200663	0.235489	0.300166	0.263682	0.114428	0.313433	0.293532	0.278607	0.1586	0.358	0.3352	0.3481	0.499171	0.467662	0.437811	0.59204	0.452736	60.1864	0.741	1.313	0.0615894	-0.04969	N/A	N/A	N/A
FJ394029	07QN	China	8	0.200663	0.240464	0.295191	0.263682	0.114428	0.308458	0.298507	0.278607	0.1575	0.3523	0.3409	0.3456	0.504146	0.482587	0.442786	0.587065	0.462687	59.7289	0.733	1.297	0.0588453	-0.06138	N/A	N/A	N/A
FJ536165	NB/04	China-Zhejiang	8	0.202322	0.240464	0.291874	0.26534	0.119403	0.318408	0.288557	0.273632	0.1633	0.3616	0.3277	0.3358	0.505804	0.477612	0.447761	0.59204	0.462687	59.4332	0.742	1.273	0.0551588	-0.03474	N/A	N/A	N/A
FJ797690	HN-HW	China-HuNan	8	0.199005	0.240464	0.295191	0.26534	0.109453	0.318408	0.288557	0.283582	0.1517	0.3636	0.3295	0.3556	0.505804	0.477612	0.437811	0.60199	0.457711	59.2573	0.737	1.299	0.0602573	-0.04384	N/A	N/A	N/A
FJ889129	CBB-1-F3	China	8	0.202322	0.240464	0.295191	0.262023	0.119403	0.318408	0.288557	0.273632	0.1655	0.3636	0.3295	0.3407	0.502488	0.477612	0.437811	0.59204	0.457711	60.0375	0.74	1.282	0.0574916	-0.04984	N/A	N/A	N/A
FJ889130	CWZ-1-F3	China	8	0.200663	0.238806	0.296849	0.263682	0.114428	0.313433	0.293532	0.278607	0.1586	0.358	0.3352	0.3481	0.502488	0.472637	0.442786	0.59204	0.457711	60.0903	0.736	1.308	0.059835	-0.05253	N/A	N/A	N/A
FJ895329	SX2009	China	8	0.20398	0.242123	0.293532	0.260365	0.129353	0.318408	0.288557	0.263682	0.1781	0.3636	0.3295	0.3235	0.502488	0.477612	0.447761	0.58209	0.462687	60.4828	0.735	1.266	0.0561084	-0.04884	N/A	N/A	N/A
FJ950744	BJSY-1	China-Beijing	8	0.202322	0.240464	0.295191	0.262023	0.119403	0.318408	0.288557	0.273632	0.1655	0.3636	0.3295	0.3407	0.502488	0.477612	0.437811	0.59204	0.457711	60.5657	0.731	1.287	0.0595046	-0.04937	N/A	N/A	N/A
FJ950745	BJBLZ	China-Beijing	8	0.202322	0.240464	0.295191	0.262023	0.119403	0.318408	0.288557	0.273632	0.1655	0.3636	0.3295	0.3407	0.502488	0.477612	0.437811	0.59204	0.457711	60.5657	0.731	1.287	0.0595046	-0.04937	N/A	N/A	N/A
FJ950746	BJPG	China-Beijing	8	0.199005	0.247098	0.288557	0.26534	0.109453	0.323383	0.283582	0.283582	0.1517	0.3672	0.322	0.3556	0.512438	0.477612	0.452736	0.606965	0.465174	59.3201	0.734	1.289	0.0547766	-0.04553	N/A	N/A	N/A
FJ950747	BJSD	China-Beijing	8	0.200663	0.238806	0.296849	0.263682	0.114428	0.313433	0.293532	0.278607	0.1586	0.358	0.3352	0.3481	0.502488	0.477612	0.437811	0.59204	0.457711	59.7185	0.735	1.301	0.0600997	-0.0456	N/A	N/A	N/A
GQ330474	APRRS	China	8	0.199005	0.232172	0.301824	0.266998	0.129353	0.308458	0.293532	0.268657	0.1781	0.3503	0.3333	0.3309	0.499171	0.462687	0.457711	0.577114	0.460199	59.9207	0.73	1.301	0.0615461	-0.0383	N/A	N/A	N/A
GQ351601	BJ0706	China-Beijing	8	0.202322	0.237148	0.291874	0.268657	0.114428	0.308458	0.288557	0.288557	0.1575	0.3563	0.3333	0.3529	0.505804	0.477612	0.442786	0.597015	0.460199	58.9508	0.739	1.299	0.0575951	-0.03654	N/A	N/A	N/A
GQ359108	SD-CXA/2008	China-Shandong	8	0.202322	0.242123	0.293532	0.262023	0.114428	0.323383	0.283582	0.278607	0.1586	0.3693	0.3239	0.3481	0.504146	0.472637	0.437811	0.60199	0.455224	59.6195	0.738	1.293	0.0588156	-0.03423	N/A	N/A	N/A
GQ374441	GDQJ	China-Guangdong	8	0.199005	0.242123	0.295191	0.263682	0.109453	0.318408	0.293532	0.278607	0.1507	0.3636	0.3352	0.3456	0.505804	0.482587	0.437811	0.597015	0.460199	60.5794	0.736	1.285	0.0570807	-0.04146	N/A	N/A	N/A
GQ374442	GDBY1	China-Guangdong	8	0.199005	0.242123	0.293532	0.26534	0.109453	0.318408	0.288557	0.283582	0.1517	0.3636	0.3295	0.3556	0.507463	0.477612	0.442786	0.60199	0.460199	59.4031	0.74	1.3	0.0594462	-0.04308	N/A	N/A	N/A
GQ857656	SX-1	China-Shanxi	8	0.207297	0.240464	0.295191	0.257048	0.134328	0.313433	0.293532	0.258706	0.1862	0.358	0.3352	0.3185	0.497512	0.477612	0.442786	0.572139	0.460199	61	0.729	1.26	0.0558703	-0.05544	N/A	N/A	N/A
GU143913	GD	China-Guangdong	8	0.199005	0.235489	0.300166	0.26534	0.114428	0.313433	0.293532	0.278607	0.1586	0.3559	0.3333	0.3481	0.500829	0.467662	0.442786	0.59204	0.455224	59.9245	0.743	1.303	0.0584042	-0.05121	N/A	N/A	N/A
GU168567	09HUB7	China-Hubei	8	0.202322	0.238806	0.295191	0.263682	0.114428	0.308458	0.298507	0.278607	0.1586	0.3523	0.3409	0.3481	0.502488	0.472637	0.447761	0.587065	0.460199	60.6554	0.739	1.256	0.051734	-0.05084	N/A	N/A	N/A
GU168568	09HUB5	China-Hubei	8	0.20398	0.243781	0.290216	0.262023	0.129353	0.323383	0.278607	0.268657	0.1769	0.3714	0.32	0.3285	0.505804	0.477612	0.447761	0.59204	0.462687	60.7471	0.737	1.252	0.0546591	-0.06476	N/A	N/A	N/A
GU168569	08SDWF	China-Shandong	8	0.200663	0.240464	0.296849	0.262023	0.114428	0.318408	0.288557	0.278607	0.1586	0.3616	0.3277	0.3481	0.502488	0.472637	0.437811	0.597015	0.455224	60.2172	0.735	1.274	0.0540623	-0.04533	N/A	N/A	N/A
GU169411	08HuN	China-HuNan	8	0.200663	0.242123	0.295191	0.262023	0.114428	0.323383	0.288557	0.273632	0.1586	0.3693	0.3295	0.3407	0.504146	0.477612	0.437811	0.597015	0.457711	59.9283	0.734	1.296	0.0605038	-0.03953	N/A	N/A	N/A
GU232735	KP	China	8	0.20398	0.237148	0.300166	0.258706	0.114428	0.313433	0.298507	0.273632	0.1586	0.3559	0.339	0.3407	0.495854	0.467662	0.432836	0.587065	0.450249	60.0949	0.733	1.29	0.0558486	-0.04812	N/A	N/A	N/A
GU232738	YN9	China-YunNan	8	0.202322	0.242123	0.291874	0.263682	0.119403	0.323383	0.283582	0.273632	0.1655	0.3693	0.3239	0.3407	0.505804	0.477612	0.442786	0.597015	0.460199	60.6026	0.731	1.288	0.0593757	-0.04572	N/A	N/A	N/A
GU269541	GD3	China-GuangDong	8	0.202322	0.240464	0.295191	0.262023	0.114428	0.318408	0.293532	0.273632	0.1565	0.3616	0.3333	0.3358	0.502488	0.477612	0.437811	0.59204	0.457711	59.8334	0.739	1.28	0.0544526	-0.04415	N/A	N/A	N/A
GU454850	GDQY2	China-Guangdong	8	0.202322	0.243781	0.290216	0.263682	0.119403	0.323383	0.283582	0.273632	0.1655	0.3672	0.322	0.3407	0.507463	0.472637	0.452736	0.597015	0.462687	59.6574	0.747	1.251	0.0507697	-0.05528	N/A	N/A	N/A
HM011104	BJSY07	China-Beijing	8	0.202322	0.240464	0.295191	0.262023	0.119403	0.318408	0.288557	0.273632	0.1655	0.3636	0.3295	0.3407	0.502488	0.477612	0.437811	0.59204	0.457711	60.5657	0.731	1.287	0.0595046	-0.04937	N/A	N/A	N/A
HM016158	JN-HS	China-Shandong	8	0.20398	0.242123	0.293532	0.260365	0.129353	0.318408	0.288557	0.263682	0.1781	0.3636	0.3295	0.3235	0.502488	0.477612	0.447761	0.58209	0.462687	60.4828	0.735	1.266	0.0561084	-0.04884	N/A	N/A	N/A
HM016159	ZP-1	China-Shandong	8	0.207297	0.245439	0.291874	0.25539	0.134328	0.323383	0.283582	0.258706	0.1849	0.3693	0.3239	0.3162	0.500829	0.472637	0.447761	0.58209	0.460199	59.6764	0.73	1.278	0.060451	-0.04735	N/A	N/A	N/A
HM214913	GX09-16	China-Guangxi	8	0.197347	0.240464	0.295191	0.266998	0.114428	0.313433	0.293532	0.278607	0.1575	0.3559	0.3333	0.3456	0.507463	0.477612	0.452736	0.59204	0.465174	57.5806	0.742	1.276	0.0552407	-0.06076	N/A	N/A	N/A
HM214914	GX09-29	China-Guangxi	8	0.20398	0.240464	0.293532	0.262023	0.124378	0.318408	0.283582	0.273632	0.1712	0.3657	0.3257	0.3382	0.502488	0.472637	0.442786	0.59204	0.457711	57.8044	0.744	1.305	0.0617201	-0.0358	N/A	N/A	N/A
HM214915	GX09-32	China-Guangxi	8	0.200663	0.242123	0.295191	0.262023	0.114428	0.323383	0.288557	0.273632	0.1586	0.3693	0.3295	0.3407	0.504146	0.477612	0.437811	0.597015	0.457711	59.9283	0.734	1.296	0.0605038	-0.03953	N/A	N/A	N/A
HM853673	WUH3	China-Hubei	8	0.199005	0.242123	0.293532	0.26534	0.114428	0.323383	0.283582	0.278607	0.1586	0.3672	0.322	0.3481	0.507463	0.477612	0.442786	0.60199	0.460199	60.1973	0.741	1.264	0.0527731	-0.03727	N/A	N/A	N/A
HQ233604	JXwn06-81c	China-Jiangxi	8	0.200663	0.240464	0.291874	0.266998	0.109453	0.318408	0.288557	0.283582	0.1528	0.3636	0.3295	0.3582	0.507463	0.482587	0.437811	0.60199	0.460199	60.0041	0.734	1.303	0.0595862	-0.04559	N/A	N/A	N/A
HQ315835	BB0907	China-Guangxi	8	0.20398	0.242123	0.293532	0.260365	0.129353	0.318408	0.288557	0.263682	0.1781	0.3636	0.3295	0.3235	0.502488	0.477612	0.447761	0.58209	0.462687	60.4828	0.735	1.266	0.0561084	-0.04884	N/A	N/A	N/A
HQ315836	NT0801	China-Jiangsu	8	0.195688	0.242123	0.293532	0.268657	0.109453	0.318408	0.288557	0.283582	0.1517	0.3596	0.3258	0.3556	0.510779	0.472637	0.457711	0.60199	0.465174	56.0173	0.744	1.324	0.0688166	-0.04636	N/A	N/A	N/A
HQ315837	SY0909	China	8	0.199005	0.243781	0.291874	0.26534	0.109453	0.323383	0.283582	0.283582	0.1517	0.3693	0.3239	0.3556	0.509121	0.472637	0.447761	0.606965	0.460199	59.6536	0.74	1.31	0.0593212	-0.04172	N/A	N/A	N/A
HQ401282	Shaanxi-2	China-Shaanxi	8	0.199005	0.240464	0.296849	0.263682	0.114428	0.318408	0.288557	0.278607	0.1575	0.3616	0.3277	0.3456	0.504146	0.472637	0.442786	0.597015	0.457711	59.762	0.734	1.282	0.0554741	-0.0443	N/A	N/A	N/A
HQ843178	HLJ-09	China-HeNan	8	0.205638	0.238806	0.296849	0.258706	0.124378	0.318408	0.288557	0.268657	0.1748	0.3636	0.3295	0.3383	0.497512	0.472637	0.432836	0.587065	0.452736	61	0.743	1.277	0.0562785	-0.04255	N/A	N/A	N/A
HQ843179	HLM-09	China-HeNan	8	0.20398	0.242123	0.293532	0.260365	0.119403	0.318408	0.288557	0.273632	0.1655	0.3636	0.3295	0.3407	0.502488	0.472637	0.442786	0.59204	0.457711	60.3019	0.739	1.277	0.0563581	-0.03349	N/A	N/A	N/A
HQ843180	SD-09	China-Shandong	8	0.20398	0.243781	0.291874	0.260365	0.124378	0.323383	0.283582	0.268657	0.1724	0.3693	0.3239	0.3333	0.504146	0.477612	0.442786	0.59204	0.460199	61	0.743	1.252	0.0527492	-0.04121	N/A	N/A	N/A
HQ843181	SX-09	China-Shanxi	8	0.20398	0.235489	0.300166	0.260365	0.114428	0.313433	0.293532	0.278607	0.162	0.358	0.3352	0.3561	0.495854	0.462687	0.432836	0.59204	0.447761	60.5507	0.744	1.298	0.0591008	-0.03479	N/A	N/A	N/A
JF268678	09SD	China	8	0.20398	0.242123	0.291874	0.262023	0.124378	0.313433	0.288557	0.273632	0.1724	0.358	0.3295	0.3407	0.504146	0.482587	0.442786	0.587065	0.462687	59.69	0.744	1.265	0.0553142	-0.04527	N/A	N/A	N/A
JF268679	09HEB	China	8	0.207297	0.243781	0.291874	0.257048	0.139303	0.318408	0.283582	0.258706	0.1905	0.3636	0.3239	0.3139	0.500829	0.477612	0.447761	0.577114	0.462687	61	0.734	1.234	0.052654	-0.05944	N/A	N/A	N/A
JF268682	09HUB1	China	8	0.20398	0.240464	0.295191	0.260365	0.129353	0.313433	0.293532	0.263682	0.1781	0.358	0.3352	0.3235	0.500829	0.477612	0.447761	0.577114	0.462687	60.4828	0.733	1.269	0.0571198	-0.04252	N/A	N/A	N/A
JF268684	09HEN1	China	8	0.202322	0.243781	0.291874	0.262023	0.134328	0.318408	0.288557	0.258706	0.1849	0.3616	0.3277	0.3162	0.505804	0.482587	0.457711	0.577114	0.470149	60.7368	0.736	1.247	0.0531137	-0.043	N/A	N/A	N/A
JF748717	YD	China	8	0.20398	0.245439	0.290216	0.260365	0.119403	0.318408	0.288557	0.273632	0.1655	0.3636	0.3295	0.3333	0.505804	0.472637	0.452736	0.59204	0.462687	59.5021	0.731	1.288	0.0546906	-0.04185	N/A	N/A	N/A
JF748718	DC	China	8	0.210614	0.240464	0.293532	0.25539	0.139303	0.323383	0.283582	0.253731	0.1918	0.3714	0.3257	0.3088	0.495854	0.467662	0.442786	0.577114	0.455224	59.6266	0.746	1.256	0.0546332	-0.03542	N/A	N/A	N/A
JF796180	FS	China-Guangdong	8	0.202322	0.245439	0.290216	0.262023	0.124378	0.323383	0.283582	0.268657	0.1712	0.3693	0.3239	0.3309	0.507463	0.477612	0.452736	0.59204	0.465174	60.9408	0.728	1.268	0.0568422	-0.05843	N/A	N/A	N/A
JF800911	ZCYZ	China-Shandong	8	0.200663	0.242123	0.293532	0.263682	0.114428	0.328358	0.278607	0.278607	0.1586	0.375	0.3182	0.3481	0.505804	0.482587	0.427861	0.606965	0.455224	56.7077	0.748	1.261	0.0559525	-0.04168	N/A	N/A	N/A
JN256115	SD0901	China-Shandong	8	0.205638	0.243781	0.291874	0.258706	0.129353	0.328358	0.278607	0.263682	0.1793	0.375	0.3182	0.3259	0.502488	0.477612	0.437811	0.59204	0.457711	61	0.735	1.256	0.0551844	-0.05878	N/A	N/A	N/A
JN387271	GDQY1	China-Guangdong	8	0.200663	0.240464	0.295191	0.263682	0.114428	0.318408	0.288557	0.278607	0.1586	0.3636	0.3295	0.3481	0.504146	0.477612	0.437811	0.597015	0.457711	60.0375	0.736	1.292	0.05901	-0.04597	N/A	N/A	N/A
JN387272	GDQY1VP65	China-Guangdong	8	0.199005	0.238806	0.298507	0.263682	0.114428	0.313433	0.293532	0.278607	0.1586	0.3559	0.3333	0.3481	0.502488	0.477612	0.437811	0.59204	0.457711	59.0581	0.738	1.297	0.0575629	-0.03698	N/A	N/A	N/A
JN387273	GDQY1VP80	China-Guangdong	8	0.199005	0.238806	0.300166	0.262023	0.114428	0.313433	0.298507	0.273632	0.1586	0.3539	0.3371	0.3481	0.500829	0.477612	0.437811	0.587065	0.457711	59.0459	0.738	1.3	0.0580099	-0.03682	N/A	N/A	N/A
JN387274	GDQY1VP100	China-Guangdong	8	0.199005	0.240464	0.298507	0.262023	0.114428	0.313433	0.293532	0.278607	0.1586	0.3559	0.3333	0.3481	0.502488	0.477612	0.437811	0.59204	0.457711	58.0872	0.732	1.329	0.0650065	-0.0365	N/A	N/A	N/A
JN836553	SCwhn09CD	China-Sichuan	8	0.200663	0.240464	0.293532	0.26534	0.114428	0.313433	0.288557	0.283582	0.1575	0.36	0.3314	0.3529	0.505804	0.477612	0.442786	0.597015	0.460199	59.35	0.743	1.276	0.0566929	-0.04983	N/A	N/A	N/A
JQ309822	GX10-42	China-Guangxi	8	0.20398	0.242123	0.293532	0.260365	0.129353	0.318408	0.288557	0.263682	0.1781	0.3636	0.3295	0.3235	0.502488	0.477612	0.447761	0.58209	0.462687	60.4828	0.735	1.266	0.0561084	-0.04884	N/A	N/A	N/A
JQ309823	GX10-48	China-Guangxi	8	0.20398	0.243781	0.293532	0.258706	0.129353	0.318408	0.293532	0.258706	0.1781	0.3636	0.3352	0.3162	0.502488	0.477612	0.452736	0.577114	0.465174	61	0.733	1.248	0.054402	-0.04843	N/A	N/A	N/A
JQ326271	WUH4	China-Hubei	8	0.199005	0.243781	0.291874	0.26534	0.119403	0.323383	0.283582	0.273632	0.1655	0.3672	0.322	0.3407	0.509121	0.482587	0.447761	0.597015	0.465174	59.6705	0.735	1.267	0.0547747	-0.03668	N/A	N/A	N/A
JQ663540	10-10JX	China-Jiangxi	8	0.20398	0.245439	0.290216	0.260365	0.129353	0.323383	0.283582	0.263682	0.1781	0.3693	0.3239	0.3235	0.505804	0.482587	0.447761	0.587065	0.465174	60.9549	0.736	1.241	0.0521696	-0.05458	N/A	N/A	N/A
JQ663541	10-10BJ-1	China-Beijing	8	0.202322	0.237148	0.296849	0.263682	0.129353	0.313433	0.293532	0.263682	0.1757	0.358	0.3352	0.3188	0.500829	0.472637	0.452736	0.577114	0.462687	61	0.732	1.233	0.0483654	-0.06313	N/A	N/A	N/A
JQ663542	10-10BJ-3	China-Beijing	8	0.20398	0.242123	0.293532	0.260365	0.129353	0.318408	0.288557	0.263682	0.1781	0.3636	0.3295	0.3235	0.502488	0.477612	0.447761	0.58209	0.462687	60.886	0.731	1.266	0.0566797	-0.0527	N/A	N/A	N/A
JQ663543	10-10BJ-2	China-Beijing	8	0.20398	0.242123	0.293532	0.260365	0.129353	0.318408	0.288557	0.263682	0.1781	0.3636	0.3295	0.3235	0.502488	0.477612	0.447761	0.58209	0.462687	60.4828	0.735	1.266	0.0561084	-0.04884	N/A	N/A	N/A
JQ663544	10-10BJ-4	China-Beijing	8	0.202322	0.242123	0.293532	0.262023	0.124378	0.318408	0.288557	0.268657	0.1712	0.3636	0.3295	0.3309	0.504146	0.477612	0.447761	0.587065	0.462687	60.4828	0.732	1.269	0.0571355	-0.0514	N/A	N/A	N/A
JQ663545	10-10BJ-5	China-Beijing	8	0.205638	0.240464	0.295191	0.258706	0.134328	0.313433	0.293532	0.258706	0.1849	0.358	0.3352	0.3162	0.499171	0.477612	0.447761	0.572139	0.462687	60.5844	0.733	1.271	0.056755	-0.04977	N/A	N/A	N/A
JQ663546	10-10FUJ-1	China-Fujian	8	0.205638	0.240464	0.295191	0.258706	0.134328	0.318408	0.288557	0.258706	0.1849	0.3636	0.3295	0.3162	0.499171	0.477612	0.442786	0.577114	0.460199	60.5705	0.738	1.264	0.0576219	-0.04759	N/A	N/A	N/A
JQ663547	10-10FUJ-2	China-Fujian	8	0.20398	0.242123	0.293532	0.260365	0.129353	0.318408	0.288557	0.263682	0.1781	0.3636	0.3295	0.3235	0.502488	0.477612	0.447761	0.58209	0.462687	60.4828	0.735	1.266	0.0561084	-0.04884	N/A	N/A	N/A
JQ663548	10-10FUJ-3	China-Fujian	8	0.20398	0.242123	0.295191	0.258706	0.134328	0.313433	0.298507	0.253731	0.1824	0.358	0.3409	0.3043	0.500829	0.482587	0.452736	0.567164	0.467662	60.3562	0.729	1.265	0.057302	-0.03905	N/A	N/A	N/A
JQ663549	10-10FUJ-4	China-Fujian	8	0.20398	0.243781	0.293532	0.258706	0.134328	0.318408	0.293532	0.253731	0.1824	0.3616	0.3333	0.3116	0.502488	0.487562	0.447761	0.572139	0.467662	60.8562	0.732	1.254	0.0550709	-0.04045	N/A	N/A	N/A
JQ663550	10-10FUJ-5	China-Fujian	8	0.202322	0.242123	0.295191	0.260365	0.129353	0.313433	0.293532	0.263682	0.1769	0.358	0.3352	0.3212	0.502488	0.482587	0.447761	0.577114	0.465174	61	0.736	1.251	0.0538137	-0.05394	N/A	N/A	N/A
JQ663551	10-10HEB-1	China-Hebei	8	0.207297	0.240464	0.295191	0.257048	0.134328	0.318408	0.288557	0.258706	0.1849	0.3636	0.3295	0.3162	0.497512	0.472637	0.442786	0.577114	0.457711	60.6113	0.738	1.266	0.057649	-0.04222	N/A	N/A	N/A
JQ663552	10-10HEB-2	China-Hebei	8	0.205638	0.238806	0.296849	0.258706	0.134328	0.313433	0.293532	0.258706	0.1849	0.358	0.3352	0.3162	0.497512	0.472637	0.447761	0.572139	0.460199	61	0.739	1.255	0.0541115	-0.04418	N/A	N/A	N/A
JQ663553	10-10HEB-3	China-Hebei	8	0.202322	0.242123	0.293532	0.262023	0.134328	0.318408	0.288557	0.258706	0.1849	0.3616	0.3277	0.3139	0.504146	0.482587	0.452736	0.577114	0.467662	60.6154	0.732	1.262	0.0573139	-0.04519	N/A	N/A	N/A
JQ663554	10-10JL	China	8	0.202322	0.242123	0.293532	0.262023	0.119403	0.318408	0.288557	0.273632	0.1655	0.3616	0.3277	0.3407	0.504146	0.477612	0.442786	0.59204	0.460199	59.9083	0.742	1.273	0.0552113	-0.04935	N/A	N/A	N/A
JQ663555	10-10SD	China-Shandong	8	0.200663	0.237148	0.298507	0.263682	0.129353	0.303483	0.303483	0.263682	0.1769	0.3466	0.3466	0.3212	0.500829	0.482587	0.452736	0.567164	0.467662	58.749	0.732	1.291	0.0617423	-0.04896	N/A	N/A	N/A
JQ663556	10-10QN	China	8	0.200663	0.242123	0.295191	0.262023	0.129353	0.318408	0.288557	0.263682	0.1781	0.3596	0.3258	0.3235	0.504146	0.477612	0.452736	0.58209	0.465174	59.5808	0.732	1.26	0.055392	-0.04642	N/A	N/A	N/A
JQ663558	10-10GX-1	China-Guangxi	8	0.202322	0.240464	0.295191	0.262023	0.124378	0.318408	0.288557	0.268657	0.1724	0.3636	0.3295	0.3333	0.502488	0.472637	0.447761	0.587065	0.460199	59.8796	0.74	1.27	0.0570074	-0.04905	N/A	N/A	N/A
JQ663559	10-10GX-2	China-Guangxi	8	0.200663	0.242123	0.293532	0.263682	0.124378	0.313433	0.293532	0.268657	0.1712	0.3559	0.3333	0.3309	0.505804	0.477612	0.457711	0.58209	0.467662	58.5115	0.733	1.278	0.0606193	-0.05211	N/A	N/A	N/A
JQ663560	10-10GX-3	China-Guangxi	8	0.205638	0.237148	0.296849	0.260365	0.124378	0.308458	0.298507	0.268657	0.1712	0.3523	0.3409	0.3309	0.497512	0.472637	0.442786	0.577114	0.457711	60.1176	0.743	1.248	0.0505956	-0.05351	N/A	N/A	N/A
JQ663561	10-10GX-4	China-Guangxi	8	0.200663	0.240464	0.295191	0.263682	0.129353	0.318408	0.288557	0.263682	0.1781	0.3616	0.3277	0.3235	0.504146	0.477612	0.452736	0.58209	0.465174	59.7137	0.735	1.288	0.0621951	-0.05321	N/A	N/A	N/A
JQ663562	10-10GX-5	China-Guangxi	8	0.205638	0.240464	0.295191	0.258706	0.134328	0.318408	0.288557	0.258706	0.1837	0.3636	0.3295	0.3139	0.499171	0.472637	0.447761	0.577114	0.460199	60.6057	0.734	1.271	0.0581565	-0.04531	N/A	N/A	N/A
JQ715697	NVDC-GD2-2011	China-Guangdong	8	0.207297	0.235489	0.300166	0.257048	0.124378	0.308458	0.298507	0.268657	0.1724	0.3523	0.3409	0.3358	0.492537	0.467662	0.432836	0.577114	0.450249	60.8706	0.736	1.26	0.0549933	-0.03702	N/A	N/A	N/A
JQ715698	NVDC-JS2-2011	China-Jiangsu	8	0.199005	0.238806	0.296849	0.26534	0.109453	0.313433	0.293532	0.283582	0.1517	0.3559	0.3333	0.3582	0.504146	0.467662	0.447761	0.597015	0.457711	60.3606	0.735	1.282	0.0530661	-0.03721	N/A	N/A	N/A
JQ955657	GX1001	China	8	0.195688	0.240464	0.298507	0.26534	0.104478	0.318408	0.293532	0.283582	0.1458	0.3596	0.3315	0.3582	0.505804	0.477612	0.437811	0.60199	0.457711	59.6506	0.737	1.285	0.0549957	-0.04552	N/A	N/A	N/A
JQ955658	GX1002	China	8	0.195688	0.242123	0.296849	0.26534	0.104478	0.318408	0.293532	0.283582	0.1448	0.3596	0.3315	0.3556	0.507463	0.482587	0.437811	0.60199	0.460199	60.0493	0.736	1.282	0.0538962	-0.04034	N/A	N/A	N/A
JX087437	SD16	China-Shandong	8	0.200663	0.240464	0.295191	0.263682	0.114428	0.313433	0.293532	0.278607	0.1575	0.358	0.3352	0.3456	0.504146	0.477612	0.442786	0.59204	0.460199	60.1032	0.736	1.292	0.058807	-0.04761	N/A	N/A	N/A
JX177644	JL-04/12	China	8	0.199005	0.240464	0.296849	0.263682	0.114428	0.313433	0.293532	0.278607	0.1586	0.3539	0.3315	0.3481	0.504146	0.472637	0.447761	0.59204	0.460199	58.2956	0.738	1.296	0.0580777	-0.04455	N/A	N/A	N/A
JX192632	10HN-GD	China-Guangdong	8	0.202322	0.247098	0.286899	0.263682	0.124378	0.338308	0.268657	0.268657	0.1724	0.3842	0.3051	0.3333	0.510779	0.467662	0.457711	0.606965	0.462687	55.8644	0.758	1.263	0.0526785	-0.0541	N/A	N/A	N/A
JX192633	10GZ-GD	China-Guangdong	8	0.202322	0.243781	0.291874	0.262023	0.119403	0.323383	0.283582	0.273632	0.1655	0.3693	0.3239	0.3407	0.505804	0.477612	0.442786	0.597015	0.460199	58.4884	0.736	1.302	0.0614005	-0.03552	N/A	N/A	N/A
JX192634	10FS-GD	China-Guangdong	8	0.205638	0.242123	0.291874	0.260365	0.134328	0.318408	0.288557	0.258706	0.1837	0.3616	0.3277	0.3139	0.502488	0.467662	0.462687	0.577114	0.465174	58.1614	0.742	1.262	0.0543663	-0.04699	N/A	N/A	N/A
JX192635	10FS1-GD	China-Guangdong	8	0.200663	0.242123	0.293532	0.263682	0.129353	0.323383	0.283582	0.263682	0.1781	0.3652	0.3202	0.3235	0.505804	0.472637	0.457711	0.587065	0.465174	60.108	0.738	1.258	0.0543444	-0.04193	N/A	N/A	N/A
JX192636	10BY-GD	China-Guangdong	8	0.202322	0.243781	0.291874	0.262023	0.129353	0.323383	0.283582	0.263682	0.1781	0.3672	0.322	0.3235	0.505804	0.477612	0.452736	0.587065	0.465174	60.5417	0.736	1.252	0.0546552	-0.04164	N/A	N/A	N/A
JX192637	10SJ-GD	China-Guangdong	8	0.202322	0.242123	0.293532	0.262023	0.129353	0.323383	0.283582	0.263682	0.1781	0.3672	0.322	0.3235	0.504146	0.472637	0.452736	0.587065	0.462687	61	0.739	1.242	0.0531994	-0.0362	N/A	N/A	N/A
JX192638	10SS-GD	China-Guangdong	8	0.200663	0.240464	0.296849	0.262023	0.129353	0.323383	0.288557	0.258706	0.1806	0.3652	0.3258	0.3209	0.502488	0.467662	0.457711	0.58209	0.462687	60.2984	0.741	1.248	0.0531382	-0.04487	N/A	N/A	N/A
JX192639	10ZQ-GD	China-Guangdong	8	0.20398	0.243781	0.291874	0.260365	0.129353	0.323383	0.283582	0.263682	0.1781	0.3693	0.3239	0.3235	0.504146	0.477612	0.447761	0.587065	0.462687	60.9549	0.736	1.253	0.0545497	-0.04386	N/A	N/A	N/A
JX215551	11FS11-GD	China-Guangdong	8	0.200663	0.245439	0.291874	0.262023	0.119403	0.323383	0.288557	0.268657	0.1655	0.3672	0.3277	0.3333	0.507463	0.477612	0.452736	0.59204	0.465174	60.3188	0.743	1.248	0.0516176	-0.04419	N/A	N/A	N/A
JX215552	10QY-GD	China-Guangdong	8	0.20398	0.247098	0.288557	0.260365	0.129353	0.333333	0.273632	0.263682	0.1781	0.3785	0.3107	0.3235	0.507463	0.477612	0.447761	0.597015	0.462687	60.0666	0.74	1.247	0.0534836	-0.03255	N/A	N/A	N/A
JX215553	10HD-GD	China-Guangdong	8	0.200663	0.242123	0.293532	0.263682	0.129353	0.323383	0.283582	0.263682	0.1781	0.3652	0.3202	0.3235	0.505804	0.472637	0.457711	0.587065	0.465174	60.108	0.738	1.258	0.0543444	-0.04193	N/A	N/A	N/A
JX215554	11FS12-GD	China-Guangdong	8	0.202322	0.242123	0.295191	0.260365	0.124378	0.318408	0.293532	0.263682	0.1724	0.3616	0.3333	0.3259	0.502488	0.477612	0.447761	0.58209	0.462687	60.1705	0.739	1.264	0.0537606	-0.04327	N/A	N/A	N/A
JX217036	11NZ-GD	China-Guangdong	8	0.200663	0.242123	0.295191	0.262023	0.119403	0.313433	0.293532	0.273632	0.1644	0.3559	0.3333	0.3382	0.504146	0.472637	0.452736	0.587065	0.462687	57.8926	0.742	1.28	0.0561003	-0.04567	N/A	N/A	N/A
JX235365	11SH-GD	China-Guangdong	8	0.195688	0.238806	0.296849	0.268657	0.109453	0.313433	0.288557	0.288557	0.1538	0.3559	0.3277	0.3582	0.507463	0.482587	0.437811	0.60199	0.460199	59.8477	0.732	1.28	0.0569398	-0.04339	N/A	N/A	N/A
JX235366	11SH1-GD	China-Guangdong	8	0.199005	0.240464	0.298507	0.262023	0.109453	0.318408	0.293532	0.278607	0.1528	0.3596	0.3315	0.3507	0.502488	0.472637	0.437811	0.597015	0.455224	60.2004	0.735	1.272	0.0538727	-0.04505	N/A	N/A	N/A
JX235367	11XX-GD	China-Guangdong	8	0.200663	0.243781	0.293532	0.262023	0.119403	0.318408	0.288557	0.273632	0.1644	0.3616	0.3277	0.3382	0.505804	0.472637	0.452736	0.59204	0.462687	58.3897	0.744	1.264	0.0527178	-0.05061	N/A	N/A	N/A
JX317648	HV	China	8	0.199005	0.240464	0.295191	0.26534	0.109453	0.318408	0.288557	0.283582	0.1517	0.3636	0.3295	0.3556	0.505804	0.477612	0.437811	0.60199	0.457711	59.9155	0.734	1.31	0.0601393	-0.04879	N/A	N/A	N/A
JX317649	JX	China-Jiangxi	8	0.20398	0.240464	0.295191	0.260365	0.129353	0.313433	0.293532	0.263682	0.1781	0.358	0.3352	0.3235	0.500829	0.477612	0.447761	0.577114	0.462687	60.9186	0.733	1.267	0.0575854	-0.06643	N/A	N/A	N/A
JX512910	SRV07	China	8	0.202322	0.243781	0.293532	0.260365	0.119403	0.323383	0.288557	0.268657	0.1655	0.3693	0.3295	0.3333	0.504146	0.482587	0.437811	0.59204	0.460199	59.3014	0.733	1.298	0.0606644	-0.04041	N/A	N/A	N/A
JX679179	HH08	China	8	0.19403	0.235489	0.303483	0.266998	0.104478	0.328358	0.283582	0.283582	0.1448	0.3729	0.322	0.3556	0.502488	0.447761	0.447761	0.61194	0.447761	59.5907	0.746	1.306	0.0616944	-0.03153	N/A	N/A	N/A
JX878379	SDA2	China-Shandong	8	0.197347	0.238806	0.298507	0.26534	0.114428	0.318408	0.288557	0.278607	0.1586	0.3616	0.3277	0.3481	0.504146	0.477612	0.437811	0.597015	0.457711	59.2847	0.744	1.287	0.055977	-0.05198	N/A	N/A	N/A
JX878380	SDA3	China-Shandong	8	0.199005	0.238806	0.296849	0.26534	0.119403	0.318408	0.288557	0.273632	0.1655	0.3616	0.3277	0.3407	0.504146	0.477612	0.442786	0.59204	0.460199	59.7416	0.742	1.285	0.0557865	-0.04938	N/A	N/A	N/A
JX880029	NJ-1106	China-Jiangsu	8	0.200663	0.240464	0.295191	0.263682	0.114428	0.318408	0.288557	0.278607	0.1586	0.3636	0.3295	0.3481	0.504146	0.477612	0.437811	0.597015	0.457711	60.0375	0.736	1.292	0.05901	-0.04597	N/A	N/A	N/A
JX912249	GX1003	China	8	0.197347	0.240464	0.298507	0.263682	0.104478	0.318408	0.293532	0.283582	0.1458	0.3596	0.3315	0.3582	0.504146	0.472637	0.437811	0.60199	0.455224	59.724	0.737	1.286	0.0549731	-0.04116	N/A	N/A	N/A
KC527830	GD-2011	China-Guangdong	8	0.206271	0.234323	0.29868	0.260726	0.128713	0.306931	0.30198	0.262376	0.1781	0.3483	0.3427	0.3235	0.49505	0.470297	0.445545	0.569307	0.457921	59.2277	0.73	1.29	0.0606609	-0.0547	N/A	N/A	N/A
KF287132	HK1	China-HongKong	8	0.205638	0.237148	0.295191	0.262023	0.119403	0.308458	0.293532	0.278607	0.1622	0.3543	0.3371	0.3406	0.499171	0.482587	0.427861	0.587065	0.455224	59.2245	0.731	1.304	0.0611575	-0.02184	N/A	N/A	N/A
KF287134	HK4	China-HongKong	8	0.202322	0.237148	0.296849	0.263682	0.109453	0.313433	0.293532	0.283582	0.1507	0.358	0.3352	0.3556	0.500829	0.477612	0.427861	0.597015	0.452736	58.8344	0.743	1.297	0.0550803	-0.03408	N/A	N/A	N/A
KF287136	HK7	China-HongKong	8	0.202322	0.233831	0.300166	0.263682	0.119403	0.308458	0.303483	0.268657	0.1622	0.3503	0.3446	0.3261	0.497512	0.472637	0.442786	0.577114	0.457711	56.9893	0.738	1.3	0.0610283	-0.03219	N/A	N/A	N/A
KF287139	HK12	China-HongKong	8	0.20398	0.230514	0.300166	0.26534	0.124378	0.308458	0.293532	0.273632	0.1701	0.3523	0.3352	0.3358	0.495854	0.472637	0.432836	0.58209	0.452736	61	0.736	1.29	0.0552875	-0.02488	N/A	N/A	N/A
KF287140	HK13	China-HongKong	8	0.20398	0.238806	0.295191	0.262023	0.114428	0.318408	0.288557	0.278607	0.1575	0.3636	0.3295	0.3456	0.500829	0.477612	0.427861	0.597015	0.452736	60.7564	0.741	1.293	0.0570652	-0.0335	N/A	N/A	N/A
KF751237	BJ1102	China-Beijing	8	0.195688	0.243781	0.291874	0.268657	0.109453	0.318408	0.288557	0.283582	0.1528	0.3616	0.3277	0.3582	0.512438	0.477612	0.457711	0.60199	0.467662	58.4871	0.745	1.277	0.0556203	-0.04895	N/A	N/A	N/A
KF751238	LN1101	China-Liaoning	8	0.205638	0.230514	0.303483	0.260365	0.119403	0.308458	0.298507	0.273632	0.1667	0.3503	0.339	0.3433	0.490879	0.462687	0.427861	0.58209	0.445274	61	0.745	1.26	0.0519938	-0.02655	N/A	N/A	N/A
KF815525	XJu-1	China-Xinjiang	8	0.200663	0.242123	0.295191	0.262023	0.114428	0.318408	0.288557	0.278607	0.1575	0.3636	0.3295	0.3456	0.504146	0.477612	0.437811	0.597015	0.457711	60.4243	0.738	1.28	0.0553312	-0.04328	N/A	N/A	N/A
KJ002451	HeNan-A1	China-HeNan	8	0.197347	0.240464	0.295191	0.266998	0.114428	0.318408	0.288557	0.278607	0.1586	0.3616	0.3277	0.3481	0.507463	0.477612	0.447761	0.597015	0.462687	57.5731	0.746	1.295	0.0582054	-0.05384	N/A	N/A	N/A
KJ002452	HeNan-A2	China-HeNan	8	0.197347	0.243781	0.290216	0.268657	0.114428	0.323383	0.278607	0.283582	0.1575	0.3652	0.3146	0.3529	0.512438	0.467662	0.462687	0.606965	0.465174	57.97	0.745	1.31	0.0567279	-0.05019	N/A	N/A	N/A
KJ019330	HeNan-A3	China-HeNan	8	0.197347	0.240464	0.293532	0.268657	0.119403	0.313433	0.288557	0.278607	0.1633	0.3559	0.3277	0.3431	0.509121	0.467662	0.467662	0.59204	0.467662	58.004	0.754	1.309	0.0554638	-0.04528	N/A	N/A	N/A
KJ523894	NT0801 P10	China-Jiangsu	8	0.195688	0.242123	0.293532	0.268657	0.109453	0.318408	0.288557	0.283582	0.1517	0.3596	0.3258	0.3556	0.510779	0.472637	0.457711	0.60199	0.465174	56.0173	0.744	1.324	0.0688166	-0.04636	N/A	N/A	N/A
KJ523895	NT0801 P30	China-Jiangsu	8	0.197347	0.242123	0.293532	0.266998	0.109453	0.318408	0.288557	0.283582	0.1517	0.3616	0.3277	0.3556	0.509121	0.472637	0.452736	0.60199	0.462687	58.1947	0.744	1.309	0.0600424	-0.04294	N/A	N/A	N/A
KJ523896	NT0801 P50	China-Jiangsu	8	0.197347	0.243781	0.293532	0.26534	0.109453	0.318408	0.288557	0.283582	0.1517	0.3616	0.3277	0.3556	0.509121	0.472637	0.452736	0.60199	0.462687	58.2208	0.743	1.317	0.0613756	-0.03288	N/A	N/A	N/A
KJ523897	NT0801 P80	China-Jiangsu	8	0.197347	0.242123	0.295191	0.26534	0.109453	0.318408	0.288557	0.283582	0.1517	0.3616	0.3277	0.3556	0.507463	0.472637	0.447761	0.60199	0.460199	58.466	0.739	1.321	0.0628036	-0.0319	N/A	N/A	N/A
KJ534539	HeNan-A4	China-HeNan	8	0.197347	0.240464	0.293532	0.268657	0.119403	0.308458	0.293532	0.278607	0.1655	0.3503	0.3333	0.3481	0.509121	0.482587	0.457711	0.587065	0.470149	58.2817	0.753	1.298	0.0540357	-0.05187	N/A	N/A	N/A
KJ534540	HeNan-A5	China-HeNan	8	0.200663	0.240464	0.296849	0.262023	0.114428	0.318408	0.288557	0.278607	0.1586	0.3636	0.3295	0.3507	0.502488	0.477612	0.432836	0.597015	0.455224	59.249	0.741	1.29	0.057488	-0.04585	N/A	N/A	N/A
KJ534541	HeNan-A6	China-HeNan	8	0.200663	0.240464	0.296849	0.262023	0.114428	0.318408	0.288557	0.278607	0.1586	0.3636	0.3295	0.3481	0.502488	0.477612	0.432836	0.597015	0.455224	61	0.738	1.275	0.0542387	-0.04678	N/A	N/A	N/A
KJ534542	HeNan-A7	China-HeNan	8	0.202322	0.242123	0.291874	0.263682	0.119403	0.313433	0.288557	0.278607	0.1633	0.36	0.3314	0.3406	0.505804	0.477612	0.447761	0.59204	0.462687	61	0.736	1.271	0.0542827	-0.04551	N/A	N/A	N/A
KJ534543	HeNan-A8	China-HeNan	8	0.20398	0.240464	0.293532	0.262023	0.124378	0.313433	0.288557	0.273632	0.1701	0.36	0.3314	0.3358	0.502488	0.477612	0.442786	0.587065	0.460199	61	0.736	1.27	0.0539723	-0.04315	N/A	N/A	N/A
KJ546412	HeNan-A9	China-HeNan	8	0.199005	0.245439	0.290216	0.26534	0.124378	0.318408	0.288557	0.268657	0.1712	0.3616	0.3277	0.3309	0.510779	0.477612	0.467662	0.587065	0.472637	56.7842	0.738	1.324	0.0604604	-0.07015	N/A	N/A	N/A
KJ591659	HEB-2013	China-Hebei	8	0.197347	0.243781	0.296849	0.262023	0.114428	0.318408	0.293532	0.273632	0.1586	0.3616	0.3333	0.3407	0.505804	0.482587	0.442786	0.59204	0.462687	58.9078	0.735	1.289	0.0565295	-0.0401	N/A	N/A	N/A
KJ609517	MY-376	China-Guangdong	8	0.202322	0.243781	0.291874	0.262023	0.124378	0.318408	0.288557	0.268657	0.1724	0.3616	0.3277	0.3333	0.505804	0.472637	0.457711	0.587065	0.465174	58.3909	0.746	1.28	0.0546543	-0.06408	N/A	N/A	N/A
KJ747052	YN-1	China-YunNan	8	0.192371	0.242123	0.303483	0.262023	0.114428	0.313433	0.308458	0.263682	0.1565	0.3539	0.3483	0.3188	0.504146	0.487562	0.447761	0.577114	0.467662	59.7852	0.722	1.251	0.0568134	-0.04568	N/A	N/A	N/A
KJ819934	HeNan-A12	China-HeNan	8	0.200663	0.235489	0.301824	0.262023	0.104478	0.318408	0.303483	0.273632	0.1458	0.3636	0.3466	0.3459	0.497512	0.457711	0.442786	0.59204	0.450249	61	0.745	1.226	0.0469386	-0.02525	N/A	N/A	N/A
KJ819935	HeNan-A13	China-HeNan	8	0.199005	0.238806	0.293532	0.268657	0.124378	0.308458	0.288557	0.278607	0.1678	0.3543	0.3314	0.3381	0.507463	0.482587	0.452736	0.587065	0.467662	59.6321	0.742	1.266	0.0529838	-0.06336	N/A	N/A	N/A
KJ819936	HeNan-A14	China-HeNan	8	0.195688	0.240464	0.293532	0.270315	0.114428	0.318408	0.288557	0.278607	0.1575	0.3616	0.3277	0.3456	0.510779	0.472637	0.462687	0.597015	0.467662	56.4207	0.753	1.295	0.058599	-0.05241	N/A	N/A	N/A
KJ855518	Shanxi-6	China-Shanxi	8	0.200663	0.240464	0.296849	0.262023	0.129353	0.313433	0.293532	0.263682	0.1781	0.3559	0.3333	0.3235	0.502488	0.477612	0.452736	0.577114	0.465174	60.5013	0.735	1.264	0.0574773	-0.05216	N/A	N/A	N/A
KM000066	NMG2014	China-Inner Mongolia	8	0.199005	0.237148	0.296849	0.266998	0.124378	0.313433	0.293532	0.268657	0.1712	0.3559	0.3333	0.3309	0.504146	0.477612	0.452736	0.58209	0.465174	59.0814	0.741	1.278	0.0561523	-0.04655	N/A	N/A	N/A
KM189443	SC2012	China-Sichuan	8	0.20398	0.232172	0.296849	0.266998	0.114428	0.308458	0.293532	0.283582	0.1565	0.3523	0.3352	0.3504	0.499171	0.457711	0.447761	0.59204	0.452736	59.7146	0.752	1.272	0.0523843	-0.03981	N/A	N/A	N/A
KM261784	HB2014001	China-Hebei	8	0.197347	0.233831	0.301824	0.266998	0.104478	0.313433	0.293532	0.288557	0.1458	0.3539	0.3315	0.3657	0.500829	0.462687	0.437811	0.60199	0.450249	58.463	0.746	1.317	0.0596547	-0.04972	N/A	N/A	N/A
KM453698	BB0907-s34	China	8	0.202322	0.240464	0.295191	0.262023	0.124378	0.318408	0.288557	0.268657	0.1712	0.3636	0.3295	0.3309	0.502488	0.467662	0.452736	0.587065	0.460199	61	0.737	1.272	0.0557748	-0.04891	N/A	N/A	N/A
KM453699	BB0907-F44	China	8	0.202322	0.243781	0.291874	0.262023	0.129353	0.318408	0.288557	0.263682	0.1781	0.3636	0.3295	0.3235	0.505804	0.482587	0.452736	0.58209	0.467662	60.3912	0.737	1.257	0.0547277	-0.05114	N/A	N/A	N/A
KP179402	NT1	China-Jiangsu	8	0.19403	0.242123	0.298507	0.26534	0.104478	0.318408	0.293532	0.283582	0.1458	0.3596	0.3315	0.3582	0.507463	0.482587	0.437811	0.60199	0.460199	59.0722	0.736	1.293	0.0566369	-0.04545	N/A	N/A	N/A
KP179403	NT2	China-Jiangsu	8	0.199005	0.240464	0.296849	0.263682	0.114428	0.318408	0.288557	0.278607	0.1586	0.3596	0.3258	0.3481	0.504146	0.472637	0.442786	0.597015	0.457711	60.6158	0.737	1.272	0.0528633	-0.04802	N/A	N/A	N/A
KP179404	NT3	China-Jiangsu	8	0.202322	0.240464	0.295191	0.262023	0.119403	0.318408	0.283582	0.278607	0.1655	0.3616	0.322	0.3481	0.502488	0.472637	0.437811	0.597015	0.455224	61	0.732	1.259	0.0519654	-0.0494	N/A	N/A	N/A
KP330232	HUN-2014	China-HuNan	8	0.197347	0.242123	0.296849	0.263682	0.119403	0.313433	0.293532	0.273632	0.1644	0.3559	0.3333	0.3358	0.505804	0.482587	0.447761	0.587065	0.465174	58.8726	0.737	1.28	0.0573517	-0.05506	N/A	N/A	N/A
KP742986	TJbd14-1	China-Tianjin	8	0.200663	0.242123	0.295191	0.262023	0.114428	0.318408	0.288557	0.278607	0.1575	0.3636	0.3295	0.3456	0.504146	0.477612	0.437811	0.597015	0.457711	60.8006	0.733	1.277	0.0553485	-0.04114	N/A	N/A	N/A
KP742987	TJbd14-2	China-Tianjin	8	0.200663	0.243781	0.291874	0.263682	0.114428	0.318408	0.288557	0.278607	0.1575	0.3636	0.3295	0.3456	0.507463	0.477612	0.447761	0.597015	0.462687	58.712	0.74	1.288	0.0575518	-0.04514	N/A	N/A	N/A
KP771735	NVDC-SHH02-2014	China-Shanghai	8	0.205638	0.233831	0.300166	0.260365	0.114428	0.308458	0.298507	0.278607	0.1575	0.3543	0.3429	0.3456	0.494196	0.467662	0.427861	0.587065	0.447761	60.8845	0.735	1.292	0.0564371	-0.05953	N/A	N/A	N/A
KP771736	NVDC-shh01-2014	China-Shanghai	8	0.197347	0.240464	0.296849	0.26534	0.104478	0.318408	0.288557	0.288557	0.1448	0.3616	0.3277	0.363	0.505804	0.472637	0.437811	0.606965	0.455224	58.9732	0.74	1.302	0.0566381	-0.04475	N/A	N/A	N/A
KP771737	NVDC-SD6-2014	China-Shandong	8	0.20398	0.243781	0.296849	0.25539	0.114428	0.313433	0.293532	0.278607	0.1586	0.3559	0.3333	0.3481	0.499171	0.457711	0.447761	0.59204	0.452736	61	0.738	1.241	0.0485744	-0.05663	N/A	N/A	N/A
KP771738	NVDC-SD1-2014	China-Shandong	8	0.197347	0.238806	0.298507	0.26534	0.104478	0.318408	0.293532	0.283582	0.1458	0.3596	0.3315	0.3582	0.504146	0.472637	0.437811	0.60199	0.455224	60.2703	0.74	1.278	0.0527512	-0.04568	N/A	N/A	N/A
KP771739	NVDC-SC1-2014	China-Sichuan	8	0.199005	0.240464	0.296849	0.263682	0.114428	0.318408	0.288557	0.278607	0.1586	0.3616	0.3277	0.3481	0.504146	0.477612	0.437811	0.597015	0.457711	59.7522	0.734	1.279	0.0561161	-0.04495	N/A	N/A	N/A
KP771740	NVDC-SXJC-2013	China-Shanxi	8	0.197347	0.243781	0.295191	0.263682	0.114428	0.323383	0.283582	0.278607	0.1554	0.3652	0.3202	0.3478	0.507463	0.472637	0.447761	0.60199	0.460199	58.5722	0.74	1.278	0.0541688	-0.05741	N/A	N/A	N/A
KP771741	NVDC-SDXX-2013	China-Shandong	8	0.199005	0.240464	0.295191	0.26534	0.114428	0.313433	0.293532	0.278607	0.1575	0.3559	0.3333	0.3456	0.505804	0.472637	0.452736	0.59204	0.462687	56.3822	0.739	1.288	0.0568406	-0.04568	N/A	N/A	N/A
KP771742	NVDC-HBCZ-2013	China	8	0.200663	0.242123	0.296849	0.260365	0.119403	0.318408	0.288557	0.273632	0.1633	0.3616	0.3277	0.3358	0.502488	0.472637	0.442786	0.59204	0.457711	59.1757	0.727	1.277	0.056501	-0.04444	N/A	N/A	N/A
KP771743	NVDC-BJPG-2013	China-Beijing	8	0.199005	0.237148	0.300166	0.263682	0.109453	0.303483	0.303483	0.283582	0.1517	0.3446	0.3446	0.3556	0.500829	0.472637	0.442786	0.587065	0.457711	60.3364	0.734	1.289	0.0534952	-0.04239	N/A	N/A	N/A
KP771744	NVDC-HeB2-2013	China-Hebei	8	0.200663	0.243781	0.291874	0.263682	0.114428	0.323383	0.283582	0.278607	0.1565	0.3672	0.322	0.3456	0.507463	0.472637	0.447761	0.60199	0.460199	56.1297	0.752	1.294	0.0568852	-0.02335	N/A	N/A	N/A
KP771745	NVDC-HeB1-2013	China-Hebei	8	0.200663	0.242123	0.293532	0.263682	0.114428	0.318408	0.288557	0.278607	0.1565	0.3616	0.3277	0.3456	0.505804	0.472637	0.447761	0.597015	0.460199	56.557	0.75	1.292	0.0565455	-0.03132	N/A	N/A	N/A
KP771746	NVDC-CQ1-2011	China-Chongqing	8	0.202322	0.240464	0.295191	0.262023	0.129353	0.308458	0.298507	0.263682	0.1781	0.3503	0.339	0.3235	0.502488	0.482587	0.452736	0.572139	0.467662	61	0.724	1.252	0.0549301	-0.02955	N/A	N/A	N/A
KP771747	NVDC-CQ1-2012	China-Chongqing	8	0.200663	0.242123	0.293532	0.263682	0.119403	0.318408	0.288557	0.273632	0.1655	0.3636	0.3295	0.3407	0.505804	0.482587	0.442786	0.59204	0.462687	60.0521	0.742	1.27	0.0556248	-0.05582	N/A	N/A	N/A
KP771748	NVDC-BJ2-2011	China-Beijing	8	0.20398	0.237148	0.298507	0.260365	0.119403	0.303483	0.308458	0.268657	0.1633	0.3446	0.3503	0.3285	0.497512	0.467662	0.452736	0.572139	0.460199	55.3008	0.723	1.38	0.073097	-0.03324	N/A	N/A	N/A
KP771749	NVDC-HeB1-2011	China-Hebei	8	0.199005	0.240464	0.298507	0.262023	0.104478	0.318408	0.293532	0.283582	0.1469	0.3596	0.3315	0.3609	0.502488	0.472637	0.432836	0.60199	0.452736	60.2214	0.737	1.29	0.0555631	-0.04108	N/A	N/A	N/A
KP771750	NVDC-MD2-2013	China	8	0.197347	0.238806	0.298507	0.26534	0.114428	0.313433	0.288557	0.283582	0.1565	0.3539	0.3258	0.3577	0.504146	0.472637	0.442786	0.597015	0.457711	58.8421	0.737	1.291	0.057232	-0.03549	N/A	N/A	N/A
KP771751	NVDC-MD1-2013	China	8	0.200663	0.238806	0.298507	0.262023	0.114428	0.313433	0.293532	0.278607	0.1586	0.3559	0.3333	0.3481	0.500829	0.467662	0.442786	0.59204	0.455224	57.9308	0.736	1.308	0.060001	-0.04376	N/A	N/A	N/A
KP771752	HEB 20130008-14	China-Hebei	8	0.200663	0.242123	0.295191	0.262023	0.114428	0.318408	0.288557	0.278607	0.1586	0.3616	0.3277	0.3481	0.504146	0.472637	0.442786	0.597015	0.457711	59.9452	0.738	1.271	0.0525159	-0.0463	N/A	N/A	N/A
KP771753	HEB 20130008-13	China-Hebei	8	0.200663	0.242123	0.295191	0.262023	0.104478	0.313433	0.293532	0.288557	0.1458	0.3539	0.3315	0.3657	0.504146	0.467662	0.442786	0.60199	0.455224	59.2246	0.732	1.297	0.0558553	-0.03387	N/A	N/A	N/A
KP771754	NVDC-HeB-2008	China-Hebei	8	0.202322	0.240464	0.298507	0.258706	0.109453	0.318408	0.298507	0.273632	0.1528	0.3616	0.339	0.3433	0.499171	0.472637	0.432836	0.59204	0.452736	60.4043	0.739	1.262	0.0522109	-0.03689	N/A	N/A	N/A
KP771755	NVDC-CQ-2008	China-Chongqing	8	0.202322	0.237148	0.298507	0.262023	0.119403	0.308458	0.298507	0.273632	0.1655	0.3523	0.3409	0.3407	0.499171	0.477612	0.437811	0.58209	0.457711	60.3698	0.734	1.295	0.0592891	-0.04493	N/A	N/A	N/A
KP771756	NVDC-BJ9-2012	China-Beijing	8	0.199005	0.238806	0.298507	0.263682	0.109453	0.313433	0.293532	0.283582	0.1517	0.3559	0.3333	0.3556	0.502488	0.472637	0.437811	0.597015	0.455224	60.0901	0.73	1.283	0.0565381	-0.04881	N/A	N/A	N/A
KP771757	NVDC-BJ8-2012	China-Beijing	8	0.197347	0.242123	0.296849	0.263682	0.109453	0.318408	0.293532	0.278607	0.1517	0.3616	0.3333	0.3481	0.505804	0.477612	0.442786	0.597015	0.460199	59.8221	0.737	1.291	0.0590968	-0.04655	N/A	N/A	N/A
KP771758	NVDC-BJ7-2012	China-Beijing	8	0.197347	0.240464	0.296849	0.26534	0.109453	0.318408	0.293532	0.278607	0.1517	0.3616	0.3333	0.3481	0.505804	0.477612	0.442786	0.597015	0.460199	59.4427	0.737	1.288	0.0588809	-0.0446	N/A	N/A	N/A
KP771759	NVDC-BJ6-2012	China-Beijing	8	0.197347	0.237148	0.300166	0.26534	0.114428	0.308458	0.298507	0.278607	0.1575	0.3503	0.339	0.3406	0.502488	0.477612	0.442786	0.587065	0.460199	60.6648	0.726	1.293	0.0547671	-0.05591	N/A	N/A	N/A
KP771760	NVDC-BJ5-2012	China-Beijing	8	0.199005	0.235489	0.301824	0.263682	0.114428	0.308458	0.303483	0.273632	0.1565	0.3503	0.3446	0.3358	0.499171	0.467662	0.447761	0.58209	0.457711	58.6411	0.733	1.29	0.0568395	-0.0344	N/A	N/A	N/A
KP771761	NVDC-BJ4-2012	China-Beijing	8	0.199005	0.238806	0.298507	0.263682	0.114428	0.308458	0.298507	0.278607	0.1565	0.3503	0.339	0.3406	0.502488	0.477612	0.442786	0.587065	0.460199	59.4586	0.729	1.291	0.0552049	-0.05243	N/A	N/A	N/A
KP771762	NVDC-BJ3-2012	China-Beijing	8	0.199005	0.243781	0.293532	0.263682	0.104478	0.323383	0.288557	0.283582	0.1458	0.3652	0.3258	0.3609	0.507463	0.472637	0.442786	0.606965	0.457711	55.1014	0.743	1.301	0.0654889	-0.04624	N/A	N/A	N/A
KP771763	NVDC-BJ2-2012	China-Beijing	8	0.20398	0.242123	0.293532	0.260365	0.134328	0.313433	0.293532	0.258706	0.1849	0.3559	0.3333	0.3162	0.502488	0.477612	0.457711	0.572139	0.467662	59.8218	0.739	1.257	0.0552045	-0.03687	N/A	N/A	N/A
KP771764	NVDC-BJ1-2012	China-Beijing	8	0.20398	0.242123	0.293532	0.260365	0.134328	0.313433	0.293532	0.258706	0.1849	0.3559	0.3333	0.3162	0.502488	0.477612	0.457711	0.572139	0.467662	59.8218	0.739	1.257	0.0552045	-0.03687	N/A	N/A	N/A
KP771765	NVDC-HeB2-2011	China-Hebei	8	0.200663	0.243781	0.291874	0.263682	0.129353	0.318408	0.288557	0.263682	0.1781	0.3616	0.3277	0.3235	0.507463	0.477612	0.462687	0.58209	0.470149	60.1354	0.738	1.254	0.0546294	-0.04596	N/A	N/A	N/A
KP771766	NVDC-GD-2011	China-Guangdong	8	0.208955	0.238806	0.295191	0.257048	0.134328	0.318408	0.288557	0.258706	0.1849	0.3636	0.3295	0.3162	0.495854	0.467662	0.442786	0.577114	0.455224	60.1883	0.741	1.252	0.0542552	-0.04249	N/A	N/A	N/A
KP771767	NVDC-YN-2011	China-YunNan	8	0.207297	0.240464	0.295191	0.257048	0.134328	0.313433	0.293532	0.258706	0.1849	0.358	0.3352	0.3162	0.497512	0.477612	0.442786	0.572139	0.460199	60.261	0.733	1.284	0.0593103	-0.05232	N/A	N/A	N/A
KP771768	NVDC-SD2-2012	China-Shandong	8	0.199005	0.240464	0.296849	0.263682	0.109453	0.318408	0.293532	0.278607	0.1528	0.3596	0.3315	0.3507	0.504146	0.472637	0.442786	0.597015	0.457711	60.1578	0.735	1.273	0.0540725	-0.04226	N/A	N/A	N/A
KP771769	NVDC-SD1-2012	China-Shandong	8	0.199005	0.233831	0.298507	0.268657	0.119403	0.303483	0.293532	0.283582	0.1622	0.3486	0.3371	0.3478	0.502488	0.472637	0.447761	0.587065	0.460199	57.9453	0.718	1.357	0.0664786	-0.02611	N/A	N/A	N/A
KP771770	NVDC-HuN-2011	China-HuNan	8	0.200663	0.242123	0.293532	0.263682	0.129353	0.318408	0.288557	0.263682	0.1769	0.3616	0.3277	0.3212	0.505804	0.477612	0.457711	0.58209	0.467662	59.5535	0.737	1.255	0.0534505	-0.04807	N/A	N/A	N/A
KP771771	NVDC-HeN-2012	China-HeNan	8	0.200663	0.245439	0.291874	0.262023	0.124378	0.328358	0.283582	0.263682	0.1712	0.3729	0.322	0.3259	0.507463	0.477612	0.452736	0.59204	0.465174	58.1157	0.736	1.281	0.0638275	-0.04102	N/A	N/A	N/A
KP771772	NVDC-HeB2-2012	China-Hebei	8	0.207297	0.238806	0.293532	0.260365	0.134328	0.313433	0.283582	0.268657	0.1837	0.36	0.3257	0.3285	0.499171	0.467662	0.447761	0.58209	0.457711	61	0.732	1.26	0.0549384	-0.05958	N/A	N/A	N/A
KP771773	NVDC-HeB1-2012	China-Hebei	8	0.200663	0.240464	0.296849	0.262023	0.114428	0.318408	0.288557	0.278607	0.1586	0.3616	0.3277	0.3481	0.502488	0.472637	0.437811	0.597015	0.455224	60.2172	0.735	1.274	0.0540623	-0.04533	N/A	N/A	N/A
KP771774	NVDC-CQ3-2011	China-Chongqing	8	0.202322	0.240464	0.295191	0.262023	0.129353	0.308458	0.298507	0.263682	0.1781	0.3503	0.339	0.3235	0.502488	0.482587	0.452736	0.572139	0.467662	61	0.724	1.252	0.0549301	-0.02955	N/A	N/A	N/A
KP771775	NVDC-CQ3-2012	China-Chongqing	8	0.202322	0.242123	0.293532	0.262023	0.119403	0.323383	0.283582	0.273632	0.1655	0.3693	0.3239	0.3407	0.504146	0.477612	0.437811	0.597015	0.457711	60.4058	0.73	1.295	0.0606192	-0.04535	N/A	N/A	N/A
KP771776	NVDC-CQ2-2012	China-Chongqing	8	0.197347	0.237148	0.300166	0.26534	0.114428	0.313433	0.293532	0.278607	0.1575	0.358	0.3352	0.3456	0.502488	0.467662	0.447761	0.59204	0.457711	60.0776	0.741	1.309	0.0616572	-0.05317	N/A	N/A	N/A
KP771777	NVDC-CQ4-2012	China-Chongqing	8	0.200663	0.238806	0.296849	0.263682	0.114428	0.313433	0.293532	0.278607	0.1586	0.358	0.3352	0.3481	0.502488	0.472637	0.442786	0.59204	0.457711	60.0903	0.736	1.308	0.059835	-0.05253	N/A	N/A	N/A
KP771778	NVDC-BJ1-2011	China-Beijing	8	0.207297	0.243781	0.291874	0.257048	0.134328	0.323383	0.283582	0.258706	0.1849	0.3736	0.3276	0.3162	0.500829	0.472637	0.447761	0.58209	0.460199	60.0031	0.737	1.282	0.0583599	-0.02804	N/A	N/A	N/A
KP771779	NVDC-NM-2008	China-Inner Mongolia	8	0.202322	0.237148	0.298507	0.262023	0.119403	0.303483	0.303483	0.273632	0.1655	0.3466	0.3466	0.3407	0.499171	0.477612	0.442786	0.577114	0.460199	60.3267	0.739	1.281	0.0576111	-0.05102	N/A	N/A	N/A
KP771780	NVDC-13SXJC-2014	China-Shanxi	8	0.197347	0.243781	0.295191	0.263682	0.114428	0.323383	0.283582	0.278607	0.1554	0.3652	0.3202	0.3478	0.507463	0.472637	0.447761	0.60199	0.460199	58.5722	0.74	1.278	0.0541688	-0.05741	N/A	N/A	N/A
KP771781	NVDC-HuNCS-2014	China-HuNan	8	0.200663	0.240464	0.298507	0.260365	0.114428	0.318408	0.288557	0.278607	0.1586	0.3616	0.3277	0.3481	0.500829	0.472637	0.432836	0.597015	0.452736	60.1502	0.735	1.275	0.054183	-0.04529	N/A	N/A	N/A
KP771782	NVDC-R38-2014	China	8	0.197347	0.245439	0.288557	0.268657	0.129353	0.328358	0.263682	0.278607	0.1769	0.3729	0.2994	0.3456	0.514096	0.482587	0.452736	0.606965	0.467662	58.5711	0.731	1.282	0.0606012	-0.05428	N/A	N/A	N/A
KP771783	NVDC-R224-2014	China	8	0.199005	0.243781	0.291874	0.26534	0.109453	0.318408	0.288557	0.283582	0.1507	0.3636	0.3295	0.3529	0.509121	0.477612	0.447761	0.60199	0.462687	58.2217	0.742	1.303	0.0588176	-0.04126	N/A	N/A	N/A
KP771784	NVDC-SD4-2014	China-Shandong	8	0.192371	0.238806	0.293532	0.27529	0.109453	0.313433	0.288557	0.288557	0.1477	0.36	0.3314	0.3525	0.514096	0.482587	0.457711	0.60199	0.470149	57.3095	0.744	1.284	0.0565804	-0.04865	N/A	N/A	N/A
KP780881	14LY01-FJ	China-Fujian	8	0.199005	0.240464	0.295191	0.26534	0.109453	0.318408	0.288557	0.283582	0.1517	0.3636	0.3295	0.3556	0.505804	0.477612	0.437811	0.60199	0.457711	59.9155	0.734	1.31	0.0601393	-0.04879	N/A	N/A	N/A
KP780882	14LY02-FJ	China-Fujian	8	0.205638	0.243781	0.293532	0.257048	0.134328	0.318408	0.293532	0.253731	0.1837	0.3636	0.3352	0.3066	0.500829	0.482587	0.447761	0.572139	0.465174	61	0.731	1.256	0.0556268	-0.03786	N/A	N/A	N/A
KP793736	GD-HD	China-Guangdong	8	0.199005	0.240464	0.295191	0.26534	0.109453	0.318408	0.288557	0.283582	0.1517	0.3636	0.3295	0.3556	0.505804	0.477612	0.437811	0.60199	0.457711	59.4901	0.738	1.306	0.060167	-0.04208	N/A	N/A	N/A
KP890337	BJ-F20	China-Beijing	8	0.200663	0.233831	0.301824	0.263682	0.114428	0.303483	0.303483	0.278607	0.1586	0.3446	0.3446	0.3481	0.497512	0.472637	0.437811	0.58209	0.455224	59.1203	0.735	1.328	0.0653324	-0.03817	N/A	N/A	N/A
KP998475	FJE1	China-Fujian	8	0.20398	0.235489	0.295191	0.26534	0.114428	0.313433	0.288557	0.283582	0.1565	0.358	0.3295	0.3529	0.500829	0.472637	0.432836	0.597015	0.452736	58.9148	0.745	1.311	0.0598485	-0.02109	N/A	N/A	N/A
KP998477	FJCH	China-Fujian	8	0.200663	0.238806	0.296849	0.263682	0.114428	0.313433	0.293532	0.278607	0.1586	0.358	0.3352	0.3481	0.502488	0.477612	0.437811	0.59204	0.457711	59.7185	0.735	1.301	0.0600997	-0.04458	N/A	N/A	N/A
KP998478	FJZH	China-Fujian	8	0.199005	0.240464	0.296849	0.263682	0.114428	0.318408	0.288557	0.278607	0.1586	0.3616	0.3277	0.3481	0.504146	0.477612	0.437811	0.597015	0.457711	59.7522	0.734	1.279	0.0561161	-0.04495	N/A	N/A	N/A
KP998479	FJOU	China-Fujian	8	0.199005	0.242123	0.293532	0.26534	0.109453	0.323383	0.283582	0.283582	0.1517	0.3693	0.3239	0.3556	0.507463	0.477612	0.437811	0.606965	0.457711	59.6628	0.735	1.313	0.0605285	-0.0606	N/A	N/A	N/A
KR149645	JXja15	China-Jiangxi	8	0.205638	0.245439	0.291874	0.257048	0.119403	0.328358	0.278607	0.273632	0.1655	0.375	0.3182	0.3407	0.502488	0.472637	0.432836	0.60199	0.452736	60.7448	0.737	1.264	0.0511397	-0.04122	N/A	N/A	N/A
KT022071	HNxa14	China-HeNan	8	0.200663	0.242123	0.293532	0.263682	0.114428	0.318408	0.288557	0.278607	0.1586	0.3616	0.3277	0.3481	0.505804	0.477612	0.442786	0.597015	0.460199	60.6337	0.738	1.263	0.0508204	-0.04389	N/A	N/A	N/A
KT022072	HNyc13	China	8	0.200663	0.245439	0.291874	0.262023	0.109453	0.333333	0.278607	0.278607	0.1507	0.3785	0.3164	0.3456	0.507463	0.467662	0.442786	0.61194	0.455224	59.9273	0.739	1.268	0.0522686	-0.0388	N/A	N/A	N/A
KT351739	HLJA1	China-Heilongjiang	8	0.200663	0.240464	0.293532	0.26534	0.114428	0.313433	0.288557	0.283582	0.1586	0.358	0.3295	0.3556	0.505804	0.472637	0.447761	0.597015	0.460199	57.0522	0.744	1.331	0.0625486	-0.07234	N/A	N/A	N/A
KT351740	HLJB1	China-Heilongjiang	8	0.200663	0.240464	0.290216	0.268657	0.124378	0.318408	0.283582	0.273632	0.1689	0.3657	0.3257	0.3333	0.509121	0.487562	0.447761	0.59204	0.467662	61	0.727	1.264	0.0544752	-0.05312	N/A	N/A	N/A
KT358728	GZgy15-1	China-Guizhou	8	0.190713	0.238806	0.300166	0.270315	0.109453	0.323383	0.288557	0.278607	0.1507	0.3652	0.3258	0.3431	0.509121	0.472637	0.452736	0.60199	0.462687	59.1345	0.743	1.251	0.056126	-0.03931	N/A	N/A	N/A
KT445876	HNP5	China-HeNan	8	0.197347	0.243781	0.295191	0.263682	0.114428	0.323383	0.283582	0.278607	0.1575	0.3672	0.322	0.3456	0.507463	0.477612	0.442786	0.60199	0.460199	59.2842	0.735	1.275	0.0550982	-0.03916	N/A	N/A	N/A
KT804696	FJYR	China	8	0.200663	0.242123	0.293532	0.263682	0.119403	0.313433	0.288557	0.278607	0.1644	0.358	0.3295	0.3456	0.505804	0.482587	0.442786	0.59204	0.462687	61	0.725	1.286	0.0573359	-0.05265	N/A	N/A	N/A
KT819203	SCwhn14DY	China-Sichuan	8	0.20398	0.240464	0.291874	0.263682	0.119403	0.308458	0.288557	0.283582	0.1644	0.3523	0.3295	0.3529	0.504146	0.467662	0.452736	0.59204	0.460199	54.5596	0.734	1.38	0.0723379	-0.04897	N/A	N/A	N/A
KU201579	QH-08	China	8	0.200663	0.242123	0.295191	0.262023	0.114428	0.318408	0.288557	0.278607	0.1575	0.3657	0.3314	0.3456	0.504146	0.477612	0.437811	0.597015	0.457711	61	0.739	1.272	0.055186	-0.04521	N/A	N/A	N/A
KU215416	15LY01-FJ	China-Fujian	8	0.200663	0.240464	0.296849	0.262023	0.119403	0.318408	0.288557	0.273632	0.1655	0.3616	0.3277	0.3382	0.502488	0.477612	0.437811	0.59204	0.457711	60.7708	0.728	1.284	0.0544894	-0.03822	N/A	N/A	N/A
KU215417	15LY02-FJ	China-Fujian	8	0.200663	0.242123	0.291874	0.26534	0.119403	0.313433	0.288557	0.278607	0.1622	0.358	0.3295	0.3431	0.507463	0.472637	0.457711	0.59204	0.465174	58.4885	0.743	1.279	0.055209	-0.04153	N/A	N/A	N/A
KU950370	HENPDS-2	China-HeNan	8	0.200663	0.240464	0.296849	0.262023	0.114428	0.318408	0.288557	0.278607	0.1586	0.3616	0.3277	0.3481	0.502488	0.472637	0.437811	0.597015	0.455224	60.2172	0.735	1.274	0.0540623	-0.04533	N/A	N/A	N/A
KU950372	HENXX-1	China	8	0.212272	0.235489	0.293532	0.258706	0.154229	0.288557	0.303483	0.253731	0.2109	0.3295	0.3466	0.3111	0.494196	0.477612	0.462687	0.542289	0.470149	61	0.703	1.285	0.055349	-0.03299	N/A	N/A	N/A
KU950373	HENZK-1	China-HeNan	8	0.199005	0.240464	0.298507	0.262023	0.114428	0.313433	0.293532	0.278607	0.1586	0.3559	0.3333	0.3481	0.502488	0.477612	0.437811	0.59204	0.457711	59.9395	0.734	1.275	0.0544468	-0.04635	N/A	N/A	N/A
KU950375	HENZZ-8	China-HeNan	8	0.20398	0.243781	0.291874	0.260365	0.129353	0.323383	0.283582	0.263682	0.1781	0.3693	0.3239	0.3212	0.504146	0.482587	0.442786	0.587065	0.462687	60.5707	0.725	1.286	0.0597049	-0.05385	N/A	N/A	N/A
KX357708	QTX	China-Ningxia	8	0.20398	0.245439	0.291874	0.258706	0.114428	0.318408	0.293532	0.273632	0.1586	0.3616	0.3333	0.3407	0.504146	0.467662	0.452736	0.59204	0.460199	60.3223	0.736	1.279	0.0544852	-0.04632	N/A	N/A	N/A
KX510269	TJnh1501	China-Tianjin	8	0.200663	0.242123	0.295191	0.262023	0.114428	0.318408	0.288557	0.278607	0.1575	0.3636	0.3295	0.3456	0.504146	0.477612	0.437811	0.597015	0.457711	60.4243	0.738	1.28	0.0553312	-0.04328	N/A	N/A	N/A
KX766378	HN07-1	China	8	0.200663	0.238806	0.295191	0.26534	0.119403	0.318408	0.283582	0.278607	0.1644	0.3616	0.322	0.3456	0.504146	0.467662	0.447761	0.597015	0.457711	60.5577	0.736	1.276	0.05609	-0.04462	N/A	N/A	N/A
KX767091	GSWW-CHA2015	China-Gansu	8	0.205638	0.238806	0.298507	0.257048	0.119403	0.318408	0.288557	0.273632	0.1644	0.3616	0.3277	0.3433	0.495854	0.447761	0.447761	0.59204	0.447761	56.2981	0.751	1.297	0.0595463	-0.04168	N/A	N/A	N/A
KX815407	15GD1	China-Guangdong	8	0.199005	0.242123	0.295191	0.263682	0.114428	0.313433	0.293532	0.278607	0.1575	0.358	0.3352	0.3456	0.505804	0.482587	0.442786	0.59204	0.462687	60.4268	0.736	1.279	0.0554816	-0.04276	N/A	N/A	N/A
KX815408	15GD2	China-Guangdong	8	0.197347	0.243781	0.293532	0.26534	0.114428	0.318408	0.288557	0.278607	0.1575	0.3616	0.3277	0.3456	0.509121	0.482587	0.447761	0.597015	0.465174	59.7498	0.739	1.283	0.0558076	-0.04706	N/A	N/A	N/A
KX815409	15GD3	China-Guangdong	8	0.197347	0.243781	0.293532	0.26534	0.114428	0.318408	0.288557	0.278607	0.1575	0.3616	0.3277	0.3456	0.509121	0.482587	0.447761	0.597015	0.465174	59.7498	0.739	1.283	0.0558076	-0.04706	N/A	N/A	N/A
KX815410	15GD4	China-Guangdong	8	0.200663	0.242123	0.293532	0.263682	0.114428	0.318408	0.288557	0.278607	0.1575	0.3636	0.3295	0.3456	0.505804	0.477612	0.442786	0.597015	0.460199	60.4742	0.737	1.281	0.0555963	-0.04368	N/A	N/A	N/A
KX815412	15HEB3	China-Hebei	8	0.200663	0.245439	0.290216	0.263682	0.124378	0.333333	0.273632	0.268657	0.1712	0.3785	0.3107	0.3309	0.509121	0.472637	0.452736	0.60199	0.462687	60.9624	0.743	1.247	0.052023	-0.02406	N/A	N/A	N/A
KX815414	15HEN3	China-HeNan	8	0.197347	0.247098	0.293532	0.262023	0.109453	0.323383	0.283582	0.283582	0.1507	0.3672	0.322	0.3529	0.509121	0.482587	0.437811	0.606965	0.460199	58.6347	0.744	1.277	0.0533947	-0.04127	N/A	N/A	N/A
KX815416	15HUN1	China-HuNan	8	0.199005	0.242123	0.293532	0.26534	0.114428	0.313433	0.293532	0.278607	0.1565	0.358	0.3352	0.3431	0.507463	0.477612	0.452736	0.59204	0.465174	58.9092	0.73	1.33	0.061242	-0.0487	N/A	N/A	N/A
KX815417	15HUN2	China-HuNan	8	0.200663	0.240464	0.295191	0.263682	0.114428	0.313433	0.293532	0.278607	0.1575	0.358	0.3352	0.3456	0.504146	0.477612	0.442786	0.59204	0.460199	61	0.74	1.27	0.0529021	-0.05002	N/A	N/A	N/A
KX815418	15HUN3	China-HuNan	8	0.199005	0.240464	0.298507	0.262023	0.114428	0.313433	0.293532	0.278607	0.1586	0.3559	0.3333	0.3456	0.502488	0.472637	0.442786	0.59204	0.457711	60.1881	0.731	1.279	0.0560753	-0.04659	N/A	N/A	N/A
KX815420	15JX2	China-Jiangxi	8	0.20398	0.238806	0.298507	0.258706	0.114428	0.313433	0.293532	0.278607	0.1597	0.3559	0.3333	0.3507	0.497512	0.472637	0.427861	0.59204	0.450249	60.3317	0.733	1.293	0.0559406	-0.04376	N/A	N/A	N/A
KX815421	15JX3	China-Jiangxi	8	0.200663	0.243781	0.293532	0.262023	0.114428	0.318408	0.288557	0.278607	0.1586	0.3616	0.3277	0.3481	0.505804	0.472637	0.447761	0.597015	0.460199	59.1402	0.741	1.276	0.0530252	-0.04777	N/A	N/A	N/A
KX815422	15JX4	China-Jiangxi	8	0.200663	0.242123	0.296849	0.260365	0.109453	0.323383	0.288557	0.278607	0.1538	0.3652	0.3258	0.3534	0.502488	0.472637	0.432836	0.60199	0.452736	60.7714	0.738	1.276	0.0541394	-0.04369	N/A	N/A	N/A
KX815424	15LN2	China-Liaoning	8	0.197347	0.240464	0.296849	0.26534	0.114428	0.318408	0.288557	0.278607	0.1575	0.3596	0.3258	0.3456	0.505804	0.472637	0.447761	0.597015	0.460199	57.823	0.736	1.283	0.0569154	-0.04336	N/A	N/A	N/A
KX815426	15SC1	China-Sichuan	8	0.199005	0.242123	0.296849	0.262023	0.104478	0.318408	0.293532	0.283582	0.1448	0.3616	0.3333	0.3556	0.504146	0.477612	0.432836	0.60199	0.455224	59.7069	0.737	1.29	0.0552393	-0.03543	N/A	N/A	N/A
KX815427	15SC2	China-Sichuan	8	0.200663	0.242123	0.295191	0.262023	0.114428	0.313433	0.293532	0.278607	0.1586	0.3559	0.3333	0.3481	0.504146	0.472637	0.447761	0.59204	0.460199	58.5058	0.74	1.293	0.0550506	-0.03766	N/A	N/A	N/A
KX815429	15SN1	China-Shaanxi	8	0.200663	0.240464	0.295191	0.263682	0.119403	0.313433	0.288557	0.278607	0.1644	0.358	0.3295	0.3456	0.504146	0.472637	0.447761	0.59204	0.460199	59.6395	0.739	1.269	0.0550304	-0.0486	N/A	N/A	N/A
KX815430	15SN2	China-Shaanxi	8	0.202322	0.240464	0.293532	0.263682	0.119403	0.313433	0.288557	0.278607	0.1633	0.36	0.3314	0.3431	0.504146	0.477612	0.442786	0.59204	0.460199	60.7197	0.736	1.276	0.0552692	-0.04785	N/A	N/A	N/A
KX815431	15SN3	China-Shaanxi	8	0.202322	0.240464	0.293532	0.263682	0.119403	0.313433	0.288557	0.278607	0.1633	0.36	0.3314	0.3431	0.504146	0.477612	0.442786	0.59204	0.460199	60.7197	0.736	1.276	0.0552692	-0.04785	N/A	N/A	N/A
KX815433	15ZJ2	China-Zhejiang	8	0.200663	0.240464	0.296849	0.262023	0.114428	0.318408	0.288557	0.278607	0.1586	0.3616	0.3277	0.3481	0.502488	0.472637	0.437811	0.597015	0.455224	60.2172	0.735	1.274	0.0540623	-0.04533	N/A	N/A	N/A
KX815434	15ZJ3	China-Zhejiang	8	0.202322	0.240464	0.295191	0.262023	0.119403	0.318408	0.283582	0.278607	0.1644	0.3636	0.3239	0.3456	0.502488	0.472637	0.437811	0.597015	0.455224	61	0.731	1.287	0.0575107	-0.05433	N/A	N/A	N/A
KX980393	SDlz1601	China	8	0.210614	0.243781	0.290216	0.25539	0.134328	0.318408	0.283582	0.263682	0.1837	0.3657	0.3257	0.3259	0.499171	0.472637	0.442786	0.58209	0.457711	61	0.729	1.275	0.0544385	-0.01919	N/A	N/A	N/A
KY290748	HENXX-9	China-HeNan	8	0.200663	0.240464	0.296849	0.262023	0.114428	0.323383	0.283582	0.278607	0.1586	0.3672	0.322	0.3556	0.502488	0.472637	0.432836	0.60199	0.452736	61	0.744	1.274	0.0546372	-0.0431	N/A	N/A	N/A
KY373216	AHBZ	China-Anhui	8	0.21393	0.237148	0.291874	0.257048	0.139303	0.293532	0.313433	0.253731	0.1918	0.3315	0.3539	0.3088	0.494196	0.467662	0.467662	0.547264	0.467662	59.7163	0.731	1.282	0.0589687	-0.03813	N/A	N/A	N/A
KY373217	SDZZ	China-Shandong	8	0.202322	0.232172	0.303483	0.262023	0.119403	0.308458	0.303483	0.268657	0.169	0.3503	0.3446	0.3409	0.494196	0.462687	0.442786	0.577114	0.452736	60.8863	0.743	1.289	0.0592656	-0.05079	N/A	N/A	N/A
KY373218	SXF105	China	8	0.202322	0.240464	0.295191	0.262023	0.119403	0.308458	0.293532	0.278607	0.1633	0.3523	0.3352	0.3456	0.502488	0.477612	0.442786	0.587065	0.460199	58.8048	0.734	1.3	0.0589368	-0.04057	N/A	N/A	N/A
KY488470	GDJM	China-Guangdong	8	0.202322	0.240464	0.296849	0.260365	0.114428	0.328358	0.278607	0.278607	0.1586	0.3729	0.3164	0.3507	0.500829	0.452736	0.442786	0.606965	0.447761	59.0174	0.749	1.282	0.05491	-0.0398	N/A	N/A	N/A
KY488471	GDGZ	China-Guangdong	8	0.199005	0.238806	0.298507	0.263682	0.109453	0.313433	0.293532	0.283582	0.1517	0.3559	0.3333	0.3556	0.502488	0.472637	0.437811	0.597015	0.455224	60.6635	0.731	1.277	0.0547072	-0.05254	N/A	N/A	N/A
KY488472	GDMM	China-Guangdong	8	0.202322	0.237148	0.295191	0.26534	0.124378	0.308458	0.283582	0.283582	0.1701	0.3543	0.3257	0.3504	0.502488	0.477612	0.437811	0.59204	0.457711	60.4154	0.73	1.271	0.0552678	-0.0495	N/A	N/A	N/A
KY488473	GDZQ	China-Guangdong	8	0.200663	0.243781	0.293532	0.262023	0.114428	0.323383	0.283582	0.278607	0.1586	0.3672	0.322	0.3481	0.505804	0.472637	0.442786	0.60199	0.457711	57.7902	0.739	1.288	0.0572051	-0.03861	N/A	N/A	N/A
KY488476	GDHY	China-Guangdong	8	0.200663	0.240464	0.296849	0.262023	0.114428	0.318408	0.288557	0.278607	0.1586	0.3636	0.3295	0.3481	0.502488	0.472637	0.437811	0.597015	0.455224	60.5141	0.742	1.278	0.0551185	-0.03949	N/A	N/A	N/A
KY488477	GDHZ	China-Guangdong	8	0.199005	0.238806	0.296849	0.26534	0.114428	0.308458	0.293532	0.283582	0.1565	0.3543	0.3371	0.3504	0.504146	0.467662	0.452736	0.59204	0.460199	59.7343	0.745	1.299	0.0579543	-0.04171	N/A	N/A	N/A
KY488478	GDQY	China-Guangdong	8	0.200663	0.237148	0.300166	0.262023	0.119403	0.303483	0.303483	0.273632	0.1655	0.3446	0.3446	0.3407	0.499171	0.477612	0.442786	0.577114	0.460199	60.3876	0.724	1.307	0.0605367	-0.03872	N/A	N/A	N/A
KY488479	GDSG	China-Guangdong	8	0.199005	0.240464	0.293532	0.266998	0.114428	0.308458	0.293532	0.283582	0.1565	0.3523	0.3352	0.3504	0.507463	0.477612	0.452736	0.59204	0.465174	60.8885	0.738	1.265	0.052433	-0.04794	N/A	N/A	N/A
KY498542	GDST	China-Guangdong	8	0.200663	0.243781	0.293532	0.262023	0.114428	0.323383	0.283582	0.278607	0.1586	0.3672	0.322	0.3481	0.505804	0.472637	0.442786	0.60199	0.457711	57.7902	0.739	1.288	0.0572051	-0.03861	N/A	N/A	N/A
KY761966	FZ16A	China-Fujian	8	0.200663	0.240464	0.293532	0.26534	0.124378	0.313433	0.288557	0.273632	0.1701	0.3559	0.3277	0.3358	0.505804	0.477612	0.452736	0.587065	0.465174	59.6704	0.73	1.278	0.0571876	-0.048	N/A	N/A	N/A
MF526896	GDQYQC2	China-Guangdong	8	0.196667	0.24	0.298333	0.265	0.115	0.31	0.295	0.28	0.1575	0.3503	0.3333	0.3481	0.505	0.47	0.455	0.59	0.4625	59.1893	0.74	1.271	0.0526893	-0.05889	N/A	N/A	N/A
MF669720	GD1404	China-Guangdong	8	0.199005	0.242123	0.296849	0.262023	0.114428	0.313433	0.293532	0.278607	0.1575	0.3559	0.3333	0.3456	0.504146	0.472637	0.447761	0.59204	0.460199	60.4672	0.736	1.272	0.0517625	-0.05159	N/A	N/A	N/A
MF669721	HZL1501	China	8	0.202322	0.250415	0.283582	0.263682	0.129353	0.348259	0.263682	0.258706	0.1769	0.3977	0.3011	0.3185	0.514096	0.477612	0.457711	0.606965	0.467662	56.6559	0.742	1.258	0.0599567	-0.02658	N/A	N/A	N/A
MF669722	ZJXS1412	China-Zhejiang	8	0.20398	0.242123	0.293532	0.260365	0.139303	0.328358	0.273632	0.258706	0.1931	0.3729	0.3107	0.3111	0.502488	0.482587	0.437811	0.587065	0.460199	55.2501	0.73	1.295	0.0638968	-0.02015	N/A	N/A	N/A
MF689000	HeN1201	China-Henan	8	0.197347	0.242123	0.295191	0.26534	0.114428	0.323383	0.283582	0.278607	0.1586	0.3672	0.322	0.3481	0.507463	0.477612	0.442786	0.60199	0.460199	57.4392	0.748	1.295	0.0579281	-0.05173	N/A	N/A	N/A
MF766470	HeN1301	China-Henan	8	0.200663	0.237148	0.298507	0.263682	0.109453	0.308458	0.303483	0.278607	0.1507	0.3523	0.3466	0.3481	0.500829	0.467662	0.447761	0.587065	0.457711	61	0.742	1.263	0.0502268	-0.05324	N/A	N/A	N/A
MF766472	HeN1501	China-Henan	8	0.197347	0.243781	0.290216	0.268657	0.114428	0.323383	0.278607	0.283582	0.1575	0.3652	0.3146	0.3529	0.512438	0.467662	0.462687	0.606965	0.465174	57.97	0.745	1.31	0.0567279	-0.05019	N/A	N/A	N/A
MF766473	HeN1502	China-Henan	8	0.199005	0.237148	0.300166	0.263682	0.114428	0.313433	0.293532	0.278607	0.1586	0.3559	0.3333	0.3507	0.500829	0.472637	0.437811	0.59204	0.455224	58.1549	0.746	1.296	0.0579166	-0.05331	N/A	N/A	N/A
MF770574	17-ZJ-HZ	China-Zhejiang	8	0.199005	0.238806	0.295191	0.266998	0.109453	0.318408	0.293532	0.278607	0.1477	0.3616	0.3333	0.3381	0.505804	0.472637	0.447761	0.597015	0.460199	57.5692	0.747	1.278	0.0563767	-0.0436	N/A	N/A	N/A
MF818049	SC-NJ2016	China-Sichuan	8	0.200663	0.242123	0.293532	0.263682	0.119403	0.318408	0.288557	0.273632	0.1655	0.3616	0.3277	0.3407	0.505804	0.477612	0.447761	0.59204	0.462687	60.7009	0.73	1.283	0.058199	-0.04361	N/A	N/A	N/A
MH078490	SCN17	China	8	0.203333	0.235	0.295	0.266667	0.115	0.305	0.3	0.28	0.1586	0.3547	0.3488	0.3481	0.501667	0.48	0.44	0.585	0.46	61	0.728	1.308	0.0611808	-0.07301	N/A	N/A	N/A
MN046221	2014-81	China-Heilongjiang	8	0.195688	0.233831	0.301824	0.268657	0.109453	0.318408	0.288557	0.283582	0.1507	0.3636	0.3295	0.3504	0.502488	0.462687	0.442786	0.60199	0.452736	60.1423	0.736	1.297	0.0617515	-0.03689	N/A	N/A	N/A
MN046227	HeNXX-2014-9	China	8	0.199005	0.232172	0.303483	0.26534	0.114428	0.313433	0.293532	0.278607	0.1586	0.36	0.3371	0.3456	0.497512	0.467662	0.432836	0.59204	0.450249	56.5461	0.736	1.363	0.0676154	-0.05025	N/A	N/A	N/A
MN046231	Anhui-2017-109	China-Anhui	8	0.199005	0.240464	0.295191	0.26534	0.104478	0.318408	0.288557	0.288557	0.1458	0.3616	0.3277	0.3684	0.505804	0.462687	0.447761	0.606965	0.455224	59.4995	0.737	1.318	0.0564548	-0.05313	N/A	N/A	N/A
MF326985	NADC34	USA	1	0.217247	0.245439	0.288557	0.248756	0.134328	0.343284	0.278607	0.243781	0.1862	0.3966	0.3218	0.3008	49.4196	0.452736	0.442786	0.587065	0.447761	55.4121	0.74	1.347	0.0793289	-0.03594	N/A	N/A	N/A
KF724409	XW015	USA	1	0.212272	0.237148	0.293532	0.257048	0.139303	0.318408	0.293532	0.248756	0.1944	0.3616	0.3333	0.3106	49.4196	0.457711	0.457711	0.567164	0.457711	59.688	0.741	1.328	0.0619554	-0.06513	N/A	N/A	N/A
JN660150	NADC31	USA	1	0.232172	0.253731	0.276949	0.237148	0.159204	0.368159	0.238806	0.233831	0.2207	0.4277	0.2775	0.2879	49.0879	0.437811	0.432836	0.60199	0.435323	60.0854	0.732	1.309	0.0627054	-0.03371	N/A	N/A	N/A
EF488739	MN184C	USA	1	0.21393	0.248756	0.28524	0.252073	0.119403	0.353234	0.268657	0.258706	0.1655	0.4034	0.3068	0.3258	50.0829	0.447761	0.442786	0.61194	0.445274	56.7401	0.755	1.278	0.0604069	-0.03629	N/A	N/A	N/A
JN654459	NADC30	USA	1	0.217247	0.235489	0.295191	0.252073	0.134328	0.313433	0.293532	0.258706	0.1875	0.358	0.3352	0.3282	48.7562	0.442786	0.447761	0.572139	0.445274	61	0.745	1.267	0.0520084	-0.06703	N/A	N/A	N/A
DQ176020	MN184B	USA	1	0.210614	0.25539	0.280265	0.253731	0.119403	0.368159	0.253731	0.258706	0.1644	0.4181	0.2881	0.3233	50.9121	0.447761	0.452736	0.626866	0.450249	57.5729	0.757	1.266	0.0554538	-0.03447	N/A	N/A	N/A
DQ176019	MN184A	USA	1	0.21393	0.248756	0.28524	0.252073	0.119403	0.353234	0.268657	0.258706	0.1644	0.4034	0.3068	0.3233	50.0829	0.447761	0.442786	0.61194	0.445274	57.981	0.749	1.264	0.0571697	-0.0403	N/A	N/A	N/A
AF066183	RespPRRS MLV	USA	5	0.20398	0.243781	0.293532	0.258706	0.129353	0.328358	0.293532	0.248756	0.1781	0.3771	0.3371	0.3015	50.2488	0.482587	0.447761	0.577114	0.465174	61	0.723	1.261	0.0549207	-0.04752	N/A	N/A	N/A
U87392	ATCC VR2332	USA	5	0.20398	0.243781	0.293532	0.258706	0.129353	0.328358	0.293532	0.248756	0.1781	0.375	0.3352	0.3015	50.2488	0.477612	0.452736	0.577114	0.465174	61	0.726	1.257	0.0540063	-0.04098	N/A	N/A	N/A
JN654458	SDSU73	USA	8	0.19403	0.240464	0.298507	0.266998	0.114428	0.328358	0.288557	0.268657	0.1554	0.375	0.3295	0.3261	50.7463	0.467662	0.457711	0.597015	0.462687	59.2926	0.734	1.317	0.0574222	-0.04406	N/A	N/A	N/A
AF494042	P129	USA	8	0.19403	0.230514	0.305141	0.270315	0.119403	0.308458	0.303483	0.268657	0.1622	0.3523	0.3466	0.3261	50.0829	0.467662	0.457711	0.577114	0.462687	58.9878	0.738	1.315	0.0595119	-0.04578	N/A	N/A	N/A
DQ779791	Prime Pac	USA	8	0.200663	0.232172	0.300166	0.266998	0.129353	0.308458	0.288557	0.273632	0.1781	0.3503	0.3277	0.3382	49.9171	0.457711	0.457711	0.58209	0.457711	58.9299	0.732	1.299	0.063694	-0.04013	N/A	N/A	N/A
AY424271	JA142	USA	8	0.200663	0.238806	0.296849	0.263682	0.124378	0.323383	0.288557	0.263682	0.1712	0.3672	0.3277	0.3235	50.2488	0.472637	0.447761	0.587065	0.460199	59.4969	0.74	1.273	0.050474	-0.09517	N/A	N/A	N/A
DQ988080	Ingelvac ATP	USA	8	0.20398	0.238806	0.298507	0.258706	0.129353	0.318408	0.293532	0.258706	0.1781	0.3616	0.3333	0.3139	49.7512	0.462687	0.452736	0.577114	0.457711	60.2156	0.738	1.27	0.051508	-0.09307	N/A	N/A	N/A
M96262	Lelystad virus	Netherlands	N/A	0.19802	0.254125	0.282178	0.265677	0.153465	0.361386	0.257426	0.227723	0.2199	0.4171	0.2971	0.2687	51.9802	0.5	0.470297	0.589109	0.485149	55.5199	0.731	1.37	0.0860504	-0.0936839	N/A	N/A	N/A
EF112445	JXA1	China-Jiangxi	8	0.199005	0.240464	0.296849	0.263682	0.114428	0.318408	0.288557	0.278607	0.1586	0.3616	0.3277	0.3481	0.504146	0.477612	0.437811	0.597015	0.457711	59.7522	0.734	1.279	0.0561161	-0.04495	0.594	1.543	0.0840123
FJ548854	JXA1-P10	NA	8	0.200663	0.242123	0.293532	0.263682	0.114428	0.323383	0.283582	0.278607	0.1586	0.3693	0.3239	0.3481	0.505804	0.477612	0.437811	0.60199	0.457711	60.4922	0.662	1.308	0.0601967	-0.03574	0.603	1.525	0.0821908
FJ548855	JXA1-P15	NA	8	0.200663	0.242123	0.293532	0.263682	0.114428	0.323383	0.283582	0.278607	0.1586	0.3693	0.3239	0.3481	0.505804	0.477612	0.437811	0.60199	0.457711	60.4922	0.662	1.308	0.0601967	-0.03574	0.603	1.525	0.0821908
FJ548851	JXA1-P45	NA	8	0.200663	0.238806	0.298507	0.262023	0.114428	0.313433	0.293532	0.278607	0.1586	0.3559	0.3333	0.3481	0.500829	0.472637	0.437811	0.59204	0.455224	59.9288	0.655	1.324	0.0601706	-0.04394	0.592	1.554	0.0839765
FJ548852	JXA1-P70	NA	8	0.199005	0.240464	0.298507	0.262023	0.109453	0.318408	0.293532	0.278607	0.1528	0.3596	0.3315	0.3507	0.502488	0.472637	0.437811	0.597015	0.455224	60.2004	0.658	1.308	0.0585145	-0.04505	0.592	1.542	0.0831817
FJ548853	JXA1-P80	China-Jiangxi	8	0.195688	0.240464	0.298507	0.26534	0.104478	0.318408	0.293532	0.283582	0.1448	0.3596	0.3315	0.3556	0.505804	0.472637	0.442786	0.60199	0.457711	60.1907	0.737	1.277	0.0528247	-0.04174	0.593	1.556	0.0822718
KC422725	JXA1-P100	NA	8	0.197347	0.240464	0.298507	0.263682	0.104478	0.318408	0.293532	0.283582	0.1458	0.3596	0.3315	0.3582	0.504146	0.472637	0.437811	0.60199	0.455224	59.724	0.66	1.321	0.0595157	-0.04116	0.593	1.565	0.0843437
KC422726	JXA1-P110	NA	8	0.195688	0.240464	0.298507	0.26534	0.104478	0.318408	0.293532	0.283582	0.1458	0.3596	0.3315	0.3582	0.505804	0.477612	0.437811	0.60199	0.457711	59.6506	0.66	1.32	0.059502	-0.04552	0.593	1.564	0.0842559
KC422727	JXA1-P120	NA	8	0.195688	0.240464	0.298507	0.26534	0.104478	0.318408	0.293532	0.283582	0.1458	0.3596	0.3315	0.3582	0.505804	0.477612	0.437811	0.60199	0.457711	59.6506	0.66	1.32	0.059502	-0.04552	0.593	1.564	0.0842559
KC422728	JXA1-P130	NA	8	0.195688	0.240464	0.298507	0.26534	0.104478	0.318408	0.293532	0.283582	0.1458	0.3596	0.3315	0.3582	0.505804	0.477612	0.437811	0.60199	0.457711	59.6506	0.66	1.32	0.059502	-0.04552	0.593	1.564	0.0842559
KC422729	JXA1-P140	NA	8	0.195688	0.240464	0.298507	0.26534	0.104478	0.318408	0.293532	0.283582	0.1458	0.3596	0.3315	0.3582	0.505804	0.477612	0.437811	0.60199	0.457711	59.6506	0.66	1.32	0.059502	-0.04552	0.593	1.564	0.0842559
KC422730	JXA1-P150	NA	8	0.195688	0.240464	0.298507	0.26534	0.104478	0.318408	0.293532	0.283582	0.1458	0.3596	0.3315	0.3582	0.505804	0.477612	0.437811	0.60199	0.457711	59.6506	0.66	1.32	0.059502	-0.04552	0.593	1.564	0.0842559
KC422731	JXA1-P160	NA	8	0.195688	0.240464	0.298507	0.26534	0.104478	0.318408	0.293532	0.283582	0.1458	0.3596	0.3315	0.3582	0.505804	0.477612	0.437811	0.60199	0.457711	59.6506	0.66	1.32	0.059502	-0.04552	0.593	1.564	0.0842559
JQ804986	JXA1-P170	NA	8	0.195688	0.240464	0.298507	0.26534	0.104478	0.318408	0.293532	0.283582	0.1458	0.3596	0.3315	0.3582	0.505804	0.477612	0.437811	0.60199	0.457711	59.6506	0.66	1.32	0.059502	-0.04552	0.593	1.564	0.0842559
