# Supplementary material for: Evolutionary Patterns of Codon Usage in Major Lineages of Porcine Reproductive and Respiratory Syndrome Virus in China
Source: Viruses. 2021 May 31;13(6):1044. doi: 10.3390/v13061044 (PMC8228872; doi:10.3390/v13061044)
Supplement: Supplementary file 1 [file viruses-13-01044-s001.zip › Supplementary materials (Table S2).xlsx]

## Sheet: Sheet1
Amino acid	Codon	Lineage 1	Lineage 3	Lineage 5	Lineage 8	All
Phe	UUU	1.333	1.409	1.396	1.034	1.136
	UUC	0.667	0.591	0.604	0.966	0.864
Leu	UUA	0.448	0.258	0.24	0.417	0.396
	UUG	2.151	1.989	1.68	1.568	1.706
	CUU	0.965	1.256	0.984	1.284	1.222
	CUC	0.873	0.932	0.96	1.016	0.983
	CUA	0.205	0.349	0.924	0.31	0.325
	CUG	1.358	1.215	1.212	1.405	1.368
Ile	AUU	1.09	1.189	0.92	2.068	1.776
	AUC	1.419	1.547	1.493	0.918	1.087
	AUA	0.491	0.263	0.587	0.014	0.137
Val	GUU	0.977	1.071	1.02	1.069	1.054
	GUC	1.304	1.409	1.832	1.416	1.417
	GUA	0.455	0.364	0.038	0.024	0.127
	GUG	1.265	1.156	1.11	1.49	1.403
Ser	UCU	0.601	0.967	0.808	0.866	0.836
	UCC	1.529	1.404	1.506	1.676	1.617
	UCA	1.133	0.842	0.377	0.533	0.649
	UCG	0.366	0.633	0.754	0.729	0.666
	AGU	0.416	0.39	0.691	0.426	0.432
	AGC	1.954	1.764	1.864	1.77	1.8
Pro	CCU	2.057	1.134	2.4	1.032	1.252
	CCC	0.564	1.602	0.78	1.978	1.676
	CCA	1.125	0.49	0	0.038	0.248
	CCG	0.255	0.773	0.82	0.952	0.824
Thr	ACU	1.28	1.091	1.441	1.078	1.125
	ACC	1.941	2.037	1.733	2.112	2.062
	ACA	0.328	0.555	0.493	0.524	0.498
	ACG	0.45	0.317	0.333	0.286	0.315
Ala	GCU	0.733	0.563	0.911	0.761	0.74
	GCC	1.281	1.271	1.17	0.802	0.941
	GCA	0.525	0.808	0.666	1.203	1.036
	GCG	1.461	1.358	1.253	1.234	1.282
Tyr	UAU	1.138	1.1	1.163	1.559	1.428
	UAC	0.862	0.9	0.838	0.441	0.572
His	CAU	1.402	0.832	1.173	0.822	0.924
	CAC	0.598	1.168	0.827	1.178	1.076
Gln	CAA	1.375	0.856	1.292	1.064	1.097
	CAG	0.625	1.144	0.708	0.936	0.903
Asn	AAU	0.925	0.751	0.568	0.302	0.455
	AAC	1.075	1.249	1.432	1.698	1.545
Lys	AAA	1.216	1.309	1.432	0.64	0.834
	AAG	0.784	0.691	0.568	1.36	1.166
Asp	GAU	0.951	1.059	0.885	0.667	0.762
	GAC	1.049	0.941	1.115	1.333	1.238
Glu	GAA	0.569	0.764	0.586	0.632	0.635
	GAG	1.431	1.236	1.414	1.368	1.365
Cys	UGU	0.898	1.105	1.22	1.008	1.012
	UGC	1.102	0.895	0.78	0.992	0.988
Arg	CGU	1.105	0.745	1.213	1.059	1.039
	CGC	0.979	0.789	0.579	0.556	0.645
	CGA	0.075	1.024	0.05	0.636	0.572
	CGG	1.411	1.099	1.158	1.052	1.115
	AGA	1.588	1.017	1.872	2.031	1.844
	AGG	0.842	1.325	1.128	0.666	0.785
Gly	GGU	1.622	1.295	1.461	1.659	1.603
	GGC	1.229	1.324	1.455	0.745	0.912
	GGA	0.176	0.434	0.305	0.434	0.391
	GGG	0.972	0.946	0.779	1.163	1.094
Red and green indicate for overrepresented (RSCU > 1.6) and underrepresented (RSCU < 0.6), respectively
